# Supplementary material for: Development of a Four-mRNA Expression-Based Prognostic Signature for Cutaneous Melanoma
Source: Front Genet. 2021 Jul 15;12:680617. doi: 10.3389/fgene.2021.680617 (PMC8320537; doi:10.3389/fgene.2021.680617)
Supplement: Supplementary file 1 [file Table_1.XLS]

## Sheet: Sheet3
Table S1 Clinical characteristics of the CM patients.
Characteristic	Training (n=192)	Test (n=193)	TCGA (n=385)	GSE65904 (n=150)
Age
≤ 58	94	85	179	101
> 58	98	108	206	49
Gender
Female	79	66	145	90
Male	113	127	240	60
Survival status
Living	96	97	192	57
Dead	96	96	193	93
Radiation therapy
Unknown	75	70	145
No	105	108	213
Yes	12	15	27
Race demographic
Asian	6	6	12
White	183	181	364
Unknown	3	6	9
Pathologic M
Unknown	8	14	22
M0	173	168	341
M1	11	11	22
Pathologic N
Unknown	20	27	47
N0	92	79	171
N1	33	35	68
N2	20	24	44
N3	27	28	55
Pathologic T
Unknown	24	35	59
T0	6	13	19
T1	21	9	30
T2	33	26	60
T3	41	34	75
T4	67	76	142
Tumor stage
Unknown	10	15	25
Stage 0	1	1	2
Stage I	34	20	55
i/ii nos	2	1	3
Stage II	60	60	119
Stage III	74	85	159
Stage IV	11	11	22
melanoma clark level value
Unknown	56	67	123
I	1	1	2
II	8	4	12
III	26	30	56
IV	77	65	142
V	24	26	50
