# Supplementary material for: Development of a Four-mRNA Expression-Based Prognostic Signature for Cutaneous Melanoma
Source: Front Genet. 2021 Jul 15;12:680617. doi: 10.3389/fgene.2021.680617 (PMC8320537; doi:10.3389/fgene.2021.680617)
Supplement: Supplementary file 2 [file Table_2.XLS]

## Sheet: 1
Supplementary table S2: mRNA expression level of Univariate Cox regression analysis in the Training set ( n = 192)
PCGs	coefficient	P	HR	right	left
TSPAN6	0.100698	0.43728	1.10594	0.857806	1.42586
DPM1	-0.111613	0.550216	0.89439	0.620162	1.28988
SCYL3	-0.134144	0.609048	0.874464	0.522974	1.46219
C1orf112	0.404821	0.0904704	1.49903	0.938139	2.39528
FGR	-0.259694	0.0250357	0.771287	0.614567	0.967972
CFH	-0.181507	0.0356936	0.834013	0.70407	0.987937
FUCA2	-0.076534	0.584688	0.926321	0.703991	1.21887
GCLC	-0.109039	0.582499	0.896696	0.607873	1.32275
NFYA	0.254062	0.0951803	1.28925	0.956621	1.73754
STPG1	-0.137891	0.513098	0.871194	0.576303	1.31698
NIPAL3	-0.214954	0.0449184	0.806578	0.653746	0.99514
LAS1L	0.145084	0.578869	1.15614	0.692642	1.92979
ENPP4	-0.278542	0.0248823	0.756886	0.593385	0.965439
SEMA3F	0.0441875	0.744355	1.04518	0.801396	1.36312
CFTR	-1.30414	0.302089	0.271407	0.0227993	3.23088
ANKIB1	-0.201434	0.153691	0.817558	0.619914	1.07822
CYP51A1	0.0229249	0.897058	1.02319	0.722987	1.44804
KRIT1	-0.270161	0.0744797	0.763256	0.567209	1.02706
RAD52	-0.325649	0.153606	0.722059	0.461649	1.12936
BAD	-0.149418	0.378982	0.861209	0.617366	1.20136
LAP3	-0.273495	0.013669	0.760716	0.612087	0.945436
CD99	-0.00190736	0.990173	0.998094	0.736817	1.35202
HS3ST1	-0.189974	0.303472	0.826981	0.575902	1.18752
AOC1	-0.538251	0.22326	0.583768	0.245501	1.38812
WNT16	0.312586	0.0203431	1.36696	1.0497	1.7801
HECW1	-0.641413	0.309827	0.526548	0.152702	1.81564
MAD1L1	0.285035	0.0271161	1.32981	1.03276	1.7123
LASP1	-0.189325	0.329461	0.827518	0.565621	1.21068
SNX11	-0.105794	0.642617	0.89961	0.575433	1.40642
TMEM176A	-0.253996	0.0058606	0.775695	0.647483	0.929295
M6PR	-0.106265	0.458853	0.899186	0.678793	1.19114
KLHL13	0.107619	0.422283	1.11362	0.856216	1.44842
CYP26B1	-0.103925	0.371252	0.901293	0.71768	1.13188
ICA1	-0.130059	0.360234	0.878043	0.66453	1.16016
DBNDD1	0.00766489	0.941468	1.00769	0.821243	1.23648
ALS2	0.120775	0.579544	1.12837	0.736042	1.72982
CASP10	-0.516572	0.00310599	0.596562	0.423602	0.840143
CFLAR	-0.386635	0.0256787	0.679339	0.483698	0.95411
TFPI	-0.186591	0.156766	0.829783	0.640917	1.0743
NDUFAF7	-0.369303	0.102716	0.691216	0.443584	1.07709
RBM5	-0.138281	0.495637	0.870854	0.585057	1.29626
MTMR7	-0.346707	0.588038	0.707012	0.201655	2.47882
SLC7A2	-0.0351488	0.708671	0.965462	0.802901	1.16094
ARF5	-0.0106037	0.95705	0.989452	0.672672	1.45541
SARM1	0.209176	0.401711	1.23266	0.755992	2.00988
POLDIP2	0.681156	0.00328475	1.97616	1.25486	3.11208
PLXND1	0.0400014	0.681862	1.04081	0.859627	1.26019
AK2	0.0472915	0.793733	1.04843	0.735498	1.4945
CD38	-0.411539	0.000470102	0.66263	0.526145	0.834519
FKBP4	0.292939	0.0313084	1.34036	1.02663	1.74997
KDM1A	0.014922	0.917125	1.01503	0.766328	1.34445
RBM6	-0.172138	0.312928	0.841863	0.602613	1.1761
CAMKK1	0.496606	0.0267563	1.64313	1.05886	2.54982
RECQL	-0.178818	0.100358	0.836258	0.675625	1.03508
VPS50	-0.306669	0.116762	0.735894	0.501639	1.07954
HSPB6	0.0442816	0.496197	1.04528	0.920112	1.18747
ARHGAP33	-0.203701	0.272245	0.815706	0.56703	1.17344
NDUFAB1	0.252991	0.248643	1.28787	0.83793	1.97942
PDK4	-0.0339506	0.618655	0.966619	0.845663	1.10488
SLC22A16	-2.39032	0.114652	0.0916001	0.00470116	1.78479
ZMYND10	0.00355011	0.990441	1.00356	0.56147	1.79373
ABCB5	0.0859131	0.121747	1.08971	0.97736	1.21498
ARX	0.0573534	0.775802	1.05903	0.713656	1.57155
SLC25A13	0.266492	0.0648364	1.30538	0.98374	1.73218
ST7	0.0930686	0.521931	1.09754	0.825486	1.45925
ST7-OT3	0.0930686	0.521931	1.09754	0.825486	1.45925
CDC27	-0.136189	0.390709	0.872678	0.639435	1.191
CALCR	0.110509	0.781413	1.11685	0.511673	2.43778
HCCS	0.165488	0.52123	1.17997	0.711654	1.95647
DVL2	-0.0155132	0.932366	0.984606	0.688131	1.40882
PRSS22	0.0949815	0.574242	1.09964	0.789485	1.53164
UPF1	-0.0884783	0.726455	0.915323	0.55757	1.50262
SKAP2	-0.187021	0.0627578	0.829426	0.681133	1.01001
SLC25A5	0.401416	0.0131123	1.49394	1.08792	2.05149
MCUB	-0.233281	0.032674	0.791931	0.639334	0.980951
HOXA11	0.0931911	0.380905	1.09767	0.891134	1.35208
POLR2J	0.0233249	0.887077	1.0236	0.741848	1.41236
DHX33	0.323463	0.0217352	1.38191	1.04835	1.82159
MEOX1	-0.145878	0.260473	0.864263	0.670345	1.11428
THSD7A	0.0350842	0.87111	1.03571	0.677916	1.58233
LIG3	0.224346	0.335018	1.2515	0.793138	1.97476
RPAP3	-0.17415	0.270294	0.840171	0.616451	1.14508
ACSM3	-0.603837	0.11971	0.54671	0.255523	1.16973
REXO5	0.0677924	0.772025	1.07014	0.676505	1.69283
CIAPIN1	0.687932	0.0019285	1.9896	1.28806	3.07323
SPPL2B	-0.124221	0.421455	0.883185	0.652412	1.19559
FAM214B	0.1351	0.361418	1.14465	0.85639	1.52994
COPZ2	0.0506181	0.559158	1.05192	0.8876	1.24666
PRKAR2B	-0.251608	0.0181903	0.77755	0.631023	0.958102
MSL3	-0.324338	0.0670526	0.723006	0.510963	1.02304
CREBBP	-0.0147835	0.948364	0.985325	0.629896	1.54131
TSPOAP1	-0.363748	0.0465652	0.695066	0.485797	0.994483
MPO	-0.555069	0.306851	0.574032	0.197954	1.6646
PON1	-3.60514	0.0740374	0.0271837	0.000520569	1.41951
GCFC2	-0.177542	0.325241	0.837326	0.58786	1.19266
WDR54	-0.0943702	0.536476	0.909946	0.674631	1.22734
CROT	0.0300197	0.859156	1.03047	0.739666	1.43562
ABCB4	-0.178745	0.109901	0.836319	0.671736	1.04123
KMT2E	-0.312083	0.0286044	0.731921	0.553482	0.967887
RHBDD2	0.00559654	0.966134	1.00561	0.776658	1.30206
SOX8	-0.0274563	0.676528	0.972917	0.855182	1.10686
IBTK	-0.339707	0.0101541	0.711979	0.549512	0.92248
ZNF195	-0.294595	0.104722	0.744833	0.521791	1.06322
MYCBP2	-0.144038	0.322839	0.865855	0.650775	1.15202
FBXL3	-0.19275	0.173395	0.824688	0.624845	1.08845
ITGAL	-0.233641	0.00315845	0.791646	0.677889	0.924493
PDK2	0.00389197	0.981116	1.0039	0.727328	1.38564
ITGA3	-0.0297654	0.62215	0.970673	0.862304	1.09266
ZFX	-0.156688	0.42425	0.854971	0.582158	1.25563
LAMP2	-0.276751	0.0440337	0.758244	0.5792	0.992633
ITGA2B	-0.364665	0.297588	0.694429	0.349645	1.37921
ASB4	0.166706	0.110803	1.18141	0.962523	1.45007
GDE1	-0.00340385	0.987018	0.996602	0.661386	1.50172
REX1BD	-0.177022	0.195335	0.837761	0.640855	1.09517
CRLF1	-0.109891	0.416901	0.895932	0.687151	1.16815
OSBPL7	-0.344434	0.0502549	0.708621	0.501952	1.00038
TMEM98	0.054536	0.511031	1.05605	0.897539	1.24256
YBX2	-0.144936	0.603752	0.865078	0.500442	1.4954
MAP3K14	-0.46155	0.0037668	0.630306	0.461255	0.861315
TMEM132A	-0.0911989	0.317107	0.912836	0.763479	1.09141
AP2B1	0.039296	0.825019	1.04008	0.73414	1.47351
ZNF263	-0.10746	0.691773	0.898113	0.527969	1.52775
CX3CL1	0.0172655	0.861329	1.01742	0.838236	1.2349
SPATA20	0.0676358	0.576791	1.06998	0.843749	1.35686
CACNA1G	0.230903	0.671152	1.25974	0.43386	3.65771
TNFRSF12A	-0.0325421	0.648463	0.967982	0.841605	1.11334
DLX6	0.0772325	0.687731	1.08029	0.74128	1.57435
MAP3K9	-0.298925	0.296708	0.741615	0.423004	1.30021
RALA	-0.204588	0.263537	0.814983	0.569368	1.16655
BAIAP2L1	-0.0229873	0.782507	0.977275	0.830111	1.15053
KDM7A	-0.434135	0.00671856	0.647825	0.473284	0.886735
ETV1	0.00567977	0.949264	1.0057	0.844281	1.19797
AGK	-0.190496	0.269241	0.826549	0.589524	1.15887
ALDH3B1	-0.0961405	0.422787	0.908336	0.718053	1.14904
TTC22	0.104275	0.576921	1.10991	0.769463	1.60097
PHTF2	-0.114971	0.463523	0.891392	0.655494	1.21219
CCL26	-0.915996	0.0247378	0.400118	0.179869	0.890059
FARP2	0.164952	0.1974	1.17934	0.917719	1.51554
GGCT	0.122796	0.49212	1.13065	0.796472	1.60505
DBF4	-0.0459556	0.767651	0.955084	0.704112	1.29551
TBXA2R	0.0875338	0.342263	1.09148	0.911088	1.30759
IFRD1	-0.186132	0.167919	0.830164	0.637185	1.08159
COX10	0.520157	0.0171727	1.68229	1.09673	2.58048
GTF2IRD1	0.182763	0.342813	1.20053	0.82296	1.75133
PAF1	0.105779	0.707003	1.11158	0.640324	1.92965
VPS41	-0.120823	0.456476	0.886191	0.644789	1.21797
ARHGAP44	-0.898348	0.0626693	0.407242	0.158152	1.04865
ELAC2	0.36971	0.0801932	1.44732	0.956514	2.18996
SCIN	0.0287994	0.650321	1.02922	0.90872	1.16569
ARSD	0.131361	0.442585	1.14038	0.815504	1.59468
PNPLA4	0.183436	0.316244	1.20134	0.839205	1.71974
MYH13	-0.404925	0.382299	0.667027	0.268925	1.65446
ADIPOR2	-0.10458	0.581928	0.900703	0.620721	1.30697
CDKL3	-0.941777	0.108149	0.389934	0.123599	1.23018
UPP2	-1.72644	0.551231	0.177917	0.000608395	52.0294
PRSS21	-0.0107172	0.873052	0.98934	0.867467	1.12834
MARK4	0.612192	0.0078355	1.84447	1.17463	2.89628
PROM1	0.14047	0.575189	1.15081	0.704129	1.88087
CCDC124	0.0368274	0.792416	1.03751	0.788644	1.36492
CEACAM21	-0.549317	0.000676805	0.577344	0.420594	0.792513
PAFAH1B1	-0.00507244	0.978743	0.99494	0.685103	1.4449
NOS2	0.0258451	0.922663	1.02618	0.608995	1.72916
DNAH9	0.0710929	0.63878	1.07368	0.797918	1.44475
KIAA0100	0.169778	0.336393	1.18504	0.838307	1.67519
GAS7	0.0106744	0.907973	1.01073	0.8434	1.21126
TRAPPC6A	0.00768785	0.95334	1.00772	0.778938	1.30369
MATK	-0.188522	0.20243	0.828182	0.619774	1.10667
CD79B	-0.151329	0.0227664	0.859565	0.754599	0.979132
SCN4A	-0.454712	0.383844	0.634631	0.228066	1.76596
ST7L	0.0218776	0.946425	1.02212	0.53997	1.93478
TKTL1	0.15755	0.0413513	1.17064	1.0062	1.36195
PAX6	-0.737741	0.226397	0.478193	0.144707	1.58021
RPUSD1	0.141498	0.390986	1.152	0.833772	1.59168
RHBDF1	0.0187221	0.891498	1.0189	0.77858	1.33339
LUC7L	-0.097543	0.522512	0.907063	0.672666	1.22314
CACNA2D2	-0.00687752	0.965625	0.993146	0.726394	1.35786
BAIAP3	-0.284554	0.116177	0.75235	0.527527	1.07299
TSR3	0.122869	0.508038	1.13074	0.78587	1.62694
PIGQ	0.0846306	0.642559	1.08831	0.761276	1.55585
CRAMP1	-0.232763	0.404466	0.792341	0.458411	1.36952
TEAD3	0.221374	0.0794468	1.24779	0.974327	1.59801
SELE	-0.204026	0.237767	0.815441	0.581153	1.14418
DNAJC11	0.377802	0.0804826	1.45907	0.955196	2.22876
FMO3	-0.605797	0.0234661	0.545639	0.323087	0.921492
MYLIP	-0.118155	0.316736	0.888559	0.705069	1.1198
NOX1	0.224986	0.663277	1.25231	0.454839	3.44796
E2F2	0.171358	0.321889	1.18692	0.845616	1.66597
PSMB1	-0.404824	0.036151	0.667094	0.456798	0.974204
SYN1	-0.149926	0.627167	0.860772	0.470056	1.57626
JARID2	0.386642	0.0128854	1.47203	1.08538	1.99642
CDKL5	-0.0920239	0.71916	0.912083	0.552326	1.50617
CAMK1G	-0.0977543	0.380344	0.906872	0.728946	1.12823
CDK11A	-0.1941	0.424243	0.823575	0.511614	1.32576
NADK	-0.0287618	0.894554	0.971648	0.635038	1.48668
TFAP2B	-0.0348016	0.715243	0.965797	0.801101	1.16435
DLEC1	-1.84828	0.0837654	0.157507	0.0193866	1.27967
CYTH3	0.214179	0.0361563	1.23884	1.01392	1.51367
ADAM22	-0.102022	0.638967	0.903009	0.589638	1.38293
SYPL1	-0.436224	0.00904746	0.646473	0.465906	0.897021
CYB561	-0.199364	0.144445	0.819252	0.626816	1.07077
SPAG9	-0.227314	0.13192	0.796671	0.592719	1.0708
CELSR3	0.00533132	0.9732	1.00535	0.736605	1.37213
AASS	-0.0516008	0.753578	0.949708	0.688138	1.3107
PLEKHG6	0.227302	0.382627	1.25521	0.753541	2.09086
SS18L2	-0.364538	0.0786001	0.694518	0.462664	1.04256
MPND	0.0442217	0.811051	1.04521	0.72737	1.50195
MGST1	0.0433699	0.543933	1.04432	0.907831	1.20134
CRY1	-0.0511077	0.777733	0.950176	0.666329	1.35494
PGLYRP1	0.789203	0.345579	2.20164	0.427092	11.3494
NFIX	-0.145524	0.186333	0.864569	0.696732	1.07284
ST3GAL1	-0.0182734	0.881972	0.981893	0.771435	1.24976
MMP25	-0.488495	0.0152708	0.613549	0.413471	0.910444
IL32	-0.251487	0.00152147	0.777644	0.665677	0.908442
PKD1	-0.135424	0.483001	0.873346	0.598218	1.27501
MAPK8IP2	0.0307174	0.678673	1.03119	0.891715	1.19249
MED24	0.24027	0.272944	1.27159	0.827554	1.95389
RHOBTB2	0.0263045	0.895235	1.02665	0.694051	1.51865
HEATR5B	-0.194891	0.366758	0.822924	0.538963	1.25649
SEC62	-0.172872	0.230426	0.841245	0.634195	1.11589
RPS20	-0.142682	0.317358	0.867029	0.655496	1.14683
CSDE1	-0.144372	0.354141	0.865565	0.637784	1.1747
UBE3C	0.0627635	0.710008	1.06478	0.764864	1.48228
REV3L	-0.0640475	0.621028	0.93796	0.727635	1.20908
TENM1	-1.45949	0.0232011	0.232354	0.0659017	0.819225
MASP2	-0.776919	0.0910754	0.459821	0.186733	1.13229
FAM76A	-0.543371	0.0129942	0.580787	0.37828	0.891705
TRAF3IP3	-0.40016	0.00578971	0.670213	0.504402	0.890531
POMT2	0.233977	0.260477	1.26362	0.840667	1.89936
VTA1	-0.162368	0.385216	0.850129	0.589277	1.22645
MLXIPL	-0.9053	0.0105062	0.404421	0.202147	0.809093
BAZ1B	-0.174686	0.329581	0.839721	0.591048	1.19302
RANBP9	-0.237153	0.177792	0.788871	0.558738	1.11379
ETV7	-0.261857	0.00801115	0.769621	0.634186	0.933978
SPRTN	0.0275726	0.912973	1.02796	0.626937	1.68549
METTL13	0.427268	0.026448	1.53306	1.05124	2.23572
DYRK4	-0.587206	0.043436	0.555878	0.314396	0.98284
ZNF207	-0.245683	0.381306	0.78217	0.451268	1.35571
UQCRC1	0.291548	0.0757011	1.3385	0.970286	1.84644
STARD3NL	-0.0161961	0.928877	0.983934	0.689466	1.40417
CD9	-0.104707	0.148595	0.900589	0.781316	1.03807
HHATL	0.0113167	0.841133	1.01138	0.905435	1.12972
NCAPD2	-0.0369011	0.822723	0.963771	0.697875	1.33098
IFFO1	-0.404303	0.00987456	0.667442	0.490947	0.907387
GIPR	-1.33066	0.00332869	0.264304	0.108711	0.64259
PHF7	-0.210545	0.384833	0.810142	0.503888	1.30253
SEMA3G	-0.10532	0.519544	0.900036	0.653227	1.2401
NISCH	0.111152	0.586517	1.11756	0.748716	1.66812
STAB1	-0.199632	0.0696424	0.819032	0.660142	1.01617
FUZ	0.0334889	0.835116	1.03406	0.754383	1.41741
SLC6A13	0.604686	0.637083	1.83068	0.148463	22.5739
IDS	-0.305743	0.0225091	0.736576	0.566443	0.957808
PRSS3	0.150755	0.0847733	1.16271	0.979542	1.38013
ZNF200	-0.308551	0.277259	0.734511	0.420986	1.28153
CD4	-0.217259	0.005811	0.804722	0.689604	0.939057
LRRC23	-0.455854	0.0232166	0.633906	0.42764	0.939662
BTK	-0.306323	0.00841833	0.736149	0.586145	0.924541
HFE	-0.109752	0.363289	0.896056	0.707253	1.13526
SCMH1	0.189989	0.392359	1.20924	0.782426	1.86887
FYN	-0.545051	0.00155116	0.579812	0.413711	0.812601
HIVEP2	-0.305901	0.039496	0.73646	0.550411	0.985397
FMO1	0.0675124	0.63026	1.06984	0.812712	1.40833
ELOA	0.15918	0.420236	1.17255	0.796208	1.72677
LYPLA2	0.220791	0.214764	1.24706	0.879823	1.76759
CLCN6	-0.476748	0.00988109	0.620799	0.432174	0.891751
MRC2	-0.0316886	0.667167	0.968808	0.838523	1.11934
NME1-NME2	0.318377	0.0399724	1.37489	1.01469	1.86297
SLC6A7	-11.1359	0.0193167	1.45792e-05	1.29364e-09	0.164306
TSPAN9	0.178095	0.1834	1.19494	0.919169	1.55344
BTBD7	-0.0138113	0.954379	0.986284	0.614479	1.58306
APBA3	-0.370312	0.0785309	0.690519	0.457093	1.04315
MKS1	-0.0115035	0.959472	0.988562	0.634331	1.54061
ABHD5	0.0724143	0.673586	1.0751	0.767571	1.50584
ANOS1	-0.152396	0.331351	0.858648	0.631357	1.16776
AKAP8L	-0.0842551	0.736089	0.919197	0.563143	1.50037
MBTD1	-0.156648	0.377135	0.855005	0.603941	1.21044
UTP18	-0.243091	0.13727	0.784201	0.569095	1.08061
RNF216	-0.146801	0.472249	0.863466	0.578642	1.28849
TTC19	-0.0014674	0.992823	0.998534	0.725266	1.37476
PTBP1	0.311805	0.287411	1.36589	0.769003	2.42606
DPF1	0.83543	0.00363732	2.3058	1.31306	4.04911
SYT7	0.158324	0.315108	1.17155	0.860212	1.59556
LARS2	0.326495	0.102476	1.3861	0.936711	2.05109
PIK3C2A	-0.14157	0.279821	0.867994	0.671448	1.12207
PLAUR	-0.0307536	0.71308	0.969715	0.823106	1.14244
ANLN	0.117331	0.322946	1.12449	0.891075	1.41905
WIZ	0.732043	0.00079346	2.07932	1.35581	3.18894
GPR21	-0.170135	0.409614	0.843551	0.562965	1.26398
RABGAP1	-0.170135	0.409614	0.843551	0.562965	1.26398
DCN	-0.0361584	0.584956	0.964487	0.847116	1.09812
QPCTL	0.20763	0.103059	1.23076	0.95887	1.57974
PPP5C	0.4155	0.0703633	1.51513	0.966056	2.37628
CEP68	0.159016	0.520494	1.17236	0.721803	1.90415
MAP4K3	-0.0429417	0.790421	0.957967	0.697935	1.31488
ZBTB32	-1.08319	0.00103608	0.338512	0.177222	0.646593
TYROBP	-0.211394	0.00688977	0.809455	0.694386	0.943592
TMEM159	-0.0847913	0.570294	0.918704	0.685524	1.2312
GABRA3	-0.0923652	0.324297	0.911772	0.75879	1.0956
BRCA1	-0.0107216	0.941905	0.989336	0.741503	1.32
ERCC1	0.164941	0.401043	1.17932	0.802499	1.73309
CD22	0.0179385	0.786241	1.0181	0.894307	1.15903
SEMA3B	-0.0790359	0.157418	0.924007	0.828115	1.031
MBTPS2	-0.0643964	0.703148	0.937633	0.673274	1.30579
PRICKLE3	0.249516	0.229266	1.2834	0.854485	1.92763
LTF	-0.0978471	0.405347	0.906788	0.720134	1.14182
EXTL3	0.370844	0.0292236	1.44896	1.03821	2.0222
ELOVL5	-0.150273	0.371878	0.860473	0.618717	1.19669
ALOX5	-0.29283	0.0046803	0.746149	0.609108	0.914022
KDM5D	-0.0639986	0.407255	0.938006	0.806255	1.09129
CALCOCO1	-0.376209	0.039938	0.686459	0.479445	0.982857
UBR7	-0.164499	0.423841	0.848319	0.566869	1.26951
MAP4K5	-0.251806	0.0891664	0.777396	0.581497	1.03929
EHD3	-0.0321518	0.697962	0.96836	0.823218	1.13909
PSMC4	0.423877	0.0376062	1.52787	1.02459	2.27837
MAN2B2	-0.240125	0.118156	0.786529	0.581979	1.06297
CLDN11	-0.118189	0.207371	0.888528	0.739402	1.06773
LOC101928583	-0.118189	0.207371	0.888528	0.739402	1.06773
SLC25A39	0.302626	0.11941	1.35341	0.924724	1.98082
MVP	-0.298164	0.00583609	0.742179	0.60041	0.917423
NUB1	-0.418513	0.0104136	0.658024	0.477731	0.90636
PGM3	-0.390697	0.0134538	0.676585	0.496324	0.922316
RWDD2A	-0.899686	0.000113727	0.406697	0.257535	0.642253
CLK1	-0.17362	0.101208	0.840617	0.683017	1.03458
POLR3B	0.301877	0.176153	1.35239	0.87326	2.09442
ANGEL1	0.11232	0.554945	1.11887	0.770609	1.62452
RNF14	-0.284103	0.114187	0.752689	0.529085	1.07079
DNASE1L1	-0.191573	0.319739	0.825659	0.566127	1.20417
DDX11	-0.152099	0.404735	0.858903	0.600562	1.22837
HEBP1	-0.119927	0.408694	0.886985	0.667359	1.17889
GPRC5A	0.113275	0.175908	1.11994	0.950507	1.31957
MAMLD1	0.0280694	0.831119	1.02847	0.794617	1.33114
CD6	-0.335427	0.00359205	0.715033	0.570526	0.896141
TACC3	0.0601308	0.670731	1.06198	0.804866	1.40122
UFL1	-0.289656	0.0203657	0.748521	0.586016	0.956091
POLA2	0.00961434	0.966173	1.00966	0.647446	1.57452
ZC3H3	0.074601	0.682144	1.07745	0.753954	1.53976
CAPN1	0.166678	0.36846	1.18137	0.821551	1.69879
ACPP	0.100099	0.373676	1.10528	0.886533	1.378
MDH1	0.315751	0.125009	1.37129	0.916076	2.05271
SLC30A9	-0.0499321	0.771533	0.951294	0.679113	1.33256
MTMR11	-0.0425347	0.774096	0.958357	0.716779	1.28136
COX15	-0.0850821	0.670574	0.918437	0.620567	1.35928
CCDC88C	-0.326687	0.0315827	0.721309	0.535504	0.971584
YAF2	-0.29085	0.373327	0.747628	0.39409	1.41832
ZMYND11	-0.276444	0.0241795	0.758476	0.596427	0.964553
WAS	-0.265731	0.00261672	0.766645	0.644816	0.911493
DPEP1	-0.108688	0.698995	0.897011	0.51706	1.55616
BID	0.0528823	0.759559	1.05431	0.751436	1.47925
MATR3	-1.191	0.00633775	0.303916	0.129233	0.714717
NPC1L1	0.687238	0.597637	1.98822	0.15493	25.5147
XYLT2	0.0542556	0.785397	1.05575	0.714426	1.56016
NUDCD3	0.256203	0.195742	1.29202	0.876409	1.90471
ISL1	0.124383	0.554934	1.13245	0.749353	1.7114
CHDH	-0.361784	0.134144	0.696433	0.433809	1.11805
IL20RA	0.163991	0.41089	1.1782	0.797024	1.74168
GLT8D1	-0.206208	0.330167	0.813664	0.537272	1.23224
ATP2C1	-0.0329571	0.866409	0.96758	0.659059	1.42053
IGF1	-0.139045	0.725876	0.870189	0.399991	1.89311
SLC38A5	-0.22507	0.0842424	0.79846	0.618436	1.03089
RALBP1	-0.0821285	0.643823	0.921154	0.650331	1.30476
RUFY3	-0.165528	0.309515	0.847446	0.615837	1.16616
CNTN1	0.0937825	0.334342	1.09832	0.907906	1.32867
SLC11A1	0.0135327	0.938745	1.01362	0.717763	1.43144
WWTR1	0.00594798	0.953775	1.00597	0.822699	1.23006
AGPS	0.0448228	0.781976	1.04584	0.761382	1.43658
CXorf56	-0.34405	0.0655771	0.708893	0.49151	1.02242
ATP1A2	0.115282	0.366194	1.12219	0.873922	1.44099
TTC27	-0.109798	0.626984	0.896015	0.57544	1.39518
ZNF582	-0.247174	0.312267	0.781004	0.483548	1.26144
VSIG2	-0.10352	0.715605	0.901658	0.51664	1.5736
PHLDB1	0.0627188	0.646807	1.06473	0.814191	1.39236
MARCO	-0.136868	0.0559465	0.872086	0.757896	1.00348
CYP24A1	0.0436439	0.76473	1.04461	0.784914	1.39023
PRDM11	-0.131719	0.573263	0.876587	0.554292	1.38628
SNAI2	0.0287059	0.698974	1.02912	0.889776	1.19029
CD74	-0.218394	9.43398e-05	0.803808	0.720351	0.896935
HGF	-0.146491	0.49086	0.863734	0.569361	1.3103
ZRANB1	-0.0383251	0.856052	0.9624	0.636094	1.4561
NCDN	0.444687	0.0259301	1.56	1.05482	2.30714
ADGRA2	0.0635934	0.482968	1.06566	0.892191	1.27285
ZFP64	0.385287	0.0929996	1.47004	0.937757	2.30444
MNAT1	-0.315188	0.125785	0.729652	0.487384	1.09235
SAMD4A	-0.299189	0.0913961	0.741419	0.523842	1.04937
RUNX3	-0.0322637	0.632253	0.968251	0.848401	1.10503
MRE11	-0.224743	0.209808	0.798721	0.562152	1.13485
PLEKHB1	-0.0114006	0.847809	0.988664	0.880002	1.11074
SERPINB1	-0.12212	0.247345	0.885042	0.719625	1.08848
SLC7A9	-1.62483	0.237589	0.196944	0.0132827	2.92013
SPAST	-0.210188	0.2106	0.810432	0.583185	1.12623
NRXN3	-0.292931	0.146288	0.746073	0.502514	1.10768
OSBPL5	-0.266926	0.0889968	0.76573	0.562963	1.04153
AQR	-0.237306	0.273794	0.78875	0.515658	1.20647
CPS1	0.0972287	0.388827	1.10211	0.88346	1.37488
FHL1	0.0171003	0.84101	1.01725	0.860728	1.20223
RTF2	-0.0506839	0.837119	0.950579	0.586316	1.54115
NLRP2	-0.104073	0.431908	0.90116	0.695161	1.1682
SLC45A4	-0.149939	0.570291	0.860761	0.512903	1.44454
RNF10	0.0183913	0.947732	1.01856	0.587738	1.76519
ZNF839	-0.501145	0.0909764	0.605837	0.338832	1.08324
ZDHHC6	-0.0935814	0.590629	0.910664	0.647555	1.28068
GRAMD1B	-0.243122	0.132591	0.784176	0.571232	1.0765
LOC100128242	-0.243122	0.132591	0.784176	0.571232	1.0765
RNH1	-0.246277	0.108751	0.781706	0.578545	1.05621
NDUFS1	0.283042	0.142958	1.32716	0.90877	1.93818
RB1CC1	-0.140953	0.220306	0.86853	0.693266	1.0881
ERP44	-0.430872	0.0327207	0.649942	0.437653	0.965204
ALAS1	0.22688	0.197111	1.25468	0.888805	1.77117
BIRC3	-0.309755	0.000466379	0.733626	0.616777	0.872612
AKAP11	-0.19411	0.171055	0.823568	0.623723	1.08744
GLRX2	0.237557	0.140863	1.26815	0.924388	1.73974
SNAPC1	-0.151823	0.325329	0.85914	0.634852	1.16267
DERA	-0.0582481	0.675274	0.943416	0.718372	1.23896
STRAP	0.0307903	0.85614	1.03127	0.739272	1.4386
ABCC2	0.156418	0.0337351	1.16932	1.0121	1.35095
DEF6	-0.255377	0.00523221	0.774624	0.647507	0.926697
PLEKHO1	-0.175659	0.135844	0.838904	0.665978	1.05673
GCLM	-0.311398	0.0765457	0.732422	0.518921	1.03377
UBR2	-0.210029	0.210115	0.810561	0.583626	1.12574
EHD2	0.0658951	0.482665	1.06811	0.888628	1.28385
DEPDC1	0.089054	0.522098	1.09314	0.832252	1.43581
CCDC28A	-0.520097	0.00165243	0.594463	0.429958	0.821909
RRAGD	-0.0555328	0.62351	0.945981	0.757857	1.1808
HSF2	-0.346448	0.0547463	0.707196	0.496613	1.00707
PHF20	-0.060259	0.775085	0.941521	0.622752	1.42346
HSD17B6	-0.461445	0.168635	0.630372	0.326791	1.21597
NR1H3	-0.393118	0.00366548	0.674949	0.517733	0.879905
TYMP	-0.145865	0.0729726	0.864274	0.736892	1.01368
NCAPH2	-0.0595444	0.737404	0.942194	0.665236	1.33446
TOMM34	0.0618275	0.715722	1.06378	0.76268	1.48375
SEC63	-0.352915	0.0286694	0.702637	0.512195	0.963887
KPNA6	0.15228	0.464849	1.16449	0.77408	1.75179
VIM	-0.0867077	0.539507	0.916945	0.695108	1.20958
RTEL1-TNFRSF6B	-0.296522	0.429037	0.743399	0.356507	1.55016
FAS	-0.202475	0.0653579	0.816707	0.658479	1.01296
RNASET2	-0.365236	0.00533011	0.694033	0.536791	0.897336
CD44	-0.295331	0.00419517	0.744285	0.608047	0.911048
KCNG1	-0.109894	0.446604	0.895929	0.6751	1.18899
AGPAT4	-0.12241	0.562616	0.884786	0.584613	1.33908
SLAMF7	-0.181208	0.00761354	0.834262	0.730307	0.953013
BTN3A1	-0.473764	3.13355e-05	0.622654	0.498184	0.778223
MIPEP	0.307423	0.101876	1.35992	0.940903	1.96553
PRKCH	-0.352824	0.00894684	0.702701	0.539366	0.915499
INSRR	-0.226842	0.84833	0.797047	0.0779592	8.14892
IFNGR1	-0.266291	0.0126875	0.766216	0.621454	0.9447
B4GALT7	0.0486349	0.834242	1.04984	0.665724	1.65558
SH2D2A	-0.22844	0.0466523	0.795774	0.635404	0.996621
VRK2	-0.297115	0.0832288	0.742959	0.530844	1.03983
TNFRSF1B	-0.28409	0.00237599	0.752699	0.626675	0.904067
VEZT	-0.332041	0.0634576	0.717458	0.505257	1.01878
POU2F2	-0.268704	0.0454986	0.76437	0.587413	0.994634
BRD9	0.212163	0.340094	1.23635	0.799532	1.91182
SNX1	-0.314474	0.0395285	0.730173	0.54125	0.985039
TBPL1	-0.419574	0.0745992	0.657327	0.414447	1.04254
ARNTL2	-0.0935609	0.501143	0.910683	0.693391	1.19607
BCLAF1	-0.28983	0.0790201	0.748391	0.541587	1.03416
SLC39A9	-0.0383792	0.856686	0.962348	0.634509	1.45957
ANK1	-0.690629	0.174674	0.501261	0.184911	1.35883
IBSP	-0.392161	0.100682	0.675595	0.422998	1.07903
TFB1M	-0.0829448	0.638831	0.920402	0.650947	1.3014
RABEP1	-0.0113281	0.939546	0.988736	0.737798	1.32502
HMGB3	0.146128	0.213186	1.15734	0.919483	1.45674
NUP160	-0.0462671	0.788445	0.954787	0.680984	1.33868
BAK1	0.633161	0.00746311	1.88355	1.1845	2.99517
IKZF2	-0.849515	0.00390258	0.427622	0.240158	0.761419
GRN	-0.068514	0.623278	0.93378	0.710427	1.22736
FAM13B	-0.152266	0.241306	0.858759	0.665668	1.10786
ARHGAP31	0.0419664	0.767819	1.04286	0.789276	1.37792
CENPQ	-0.0610215	0.675973	0.940803	0.706685	1.25248
SARS	-0.000831023	0.996254	0.999169	0.706292	1.41349
RANBP3	0.246854	0.349749	1.27999	0.76295	2.14743
ARID4A	-0.395534	0.0170497	0.67332	0.486513	0.931857
EIPR1	0.450136	0.141252	1.56853	0.86108	2.85719
PNPLA6	-0.0257796	0.877551	0.97455	0.702073	1.35278
IFT88	-0.0675312	0.721464	0.934699	0.64481	1.35491
ALG1	0.420403	0.068708	1.52258	0.968267	2.39421
ZCCHC8	-0.405893	0.12346	0.666381	0.397589	1.11689
ABCF2	0.363412	0.0987211	1.43823	0.934274	2.21402
CHPF2	0.0363387	0.810817	1.03701	0.770126	1.39637
LRRC7	0.474134	0.685642	1.60662	0.161756	15.9576
FUT8	-0.35181	0.00771361	0.703414	0.54302	0.911184
UBA6	-0.293999	0.0756023	0.745277	0.538856	1.03077
GAB2	0.070799	0.532845	1.07337	0.859249	1.34084
ATP6V0A1	0.258845	0.139988	1.29543	0.918594	1.82686
PIAS1	-0.64752	0.00518658	0.523342	0.332355	0.82408
SLC4A7	-0.124468	0.388474	0.882967	0.665412	1.17165
APBA2	0.0789432	0.333873	1.08214	0.922035	1.27005
MAP2K3	0.0647665	0.69479	1.06691	0.772008	1.47446
EFCAB1	-0.0865467	0.852567	0.917093	0.36814	2.28462
TMSB10	-0.18979	0.17087	0.827133	0.630384	1.08529
ASTE1	-0.22193	0.415773	0.800972	0.469333	1.36695
RNF19A	-0.190702	0.138058	0.826379	0.642282	1.06324
PEX3	-0.104627	0.533882	0.90066	0.64774	1.25234
GABARAPL2	-0.238801	0.313696	0.787572	0.49492	1.25327
SH3YL1	-0.0646247	0.781117	0.937419	0.594242	1.47878
FAM136A	0.374138	0.107281	1.45374	0.922033	2.29206
VCL	0.150968	0.292538	1.16296	0.877968	1.54046
DEPDC1B	-0.0106325	0.946413	0.989424	0.725649	1.34908
DAPK2	-0.929205	0.0423433	0.394867	0.161009	0.968395
NSMAF	-0.157171	0.43718	0.854558	0.574847	1.27037
ADSS	0.0584447	0.741438	1.06019	0.749216	1.50023
STAP1	-0.366552	0.0188405	0.69312	0.510462	0.941139
TIMP2	0.0260494	0.830355	1.02639	0.808759	1.30259
RFC1	-0.173812	0.28623	0.840455	0.610635	1.15677
TBC1D23	-0.104717	0.478625	0.90058	0.674089	1.20317
CUL3	-0.0698864	0.703717	0.9325	0.650473	1.33681
MYOM2	0.097122	0.74858	1.10199	0.608482	1.99577
CYP46A1	-1.68288	0.12625	0.185838	0.0214933	1.60681
ZZZ3	-0.17552	0.234401	0.83902	0.628244	1.12051
SLC18A1	-0.0267684	0.925638	0.973587	0.554946	1.70804
USP2	0.211282	0.148884	1.23526	0.92719	1.64569
TUBG2	-0.0568671	0.759516	0.94472	0.656411	1.35966
RPL26L1	-0.151121	0.420628	0.859744	0.595169	1.24193
FLT4	-0.262392	0.180823	0.76921	0.523776	1.12965
NSUN2	-0.0543899	0.788333	0.947063	0.636701	1.40871
FBXO42	-0.243869	0.439033	0.78359	0.422508	1.45326
MFAP3	-0.0520166	0.749995	0.949313	0.689378	1.30726
MRI1	0.0198896	0.912363	1.02009	0.71583	1.45367
METTL1	0.20842	0.158178	1.23173	0.922155	1.64523
HOXC8	0.226801	0.108858	1.25458	0.950806	1.65541
AGA	-0.241886	0.079057	0.785145	0.599391	1.02847
PI4K2B	-0.385822	0.0128261	0.679891	0.50173	0.921315
BOD1L1	-0.188876	0.27323	0.827889	0.590522	1.16067
MAT2B	-0.635129	7.26502e-05	0.529867	0.38717	0.725157
TLL1	-0.477596	0.261801	0.620272	0.269341	1.42844
EDC4	0.198344	0.363007	1.21938	0.795317	1.86956
TRIO	0.0322562	0.818608	1.03278	0.783947	1.3606
VCAN	0.0697253	0.329857	1.07221	0.931905	1.23365
CLEC16A	0.403628	0.146333	1.49725	0.86851	2.58114
MSR1	-0.272177	0.0174474	0.76172	0.608604	0.953357
CDH1	0.0393765	0.336597	1.04016	0.959887	1.12715
MTREX	-0.283803	0.0751519	0.752915	0.550802	1.02919
DNAH5	-0.766674	0.314695	0.464555	0.104222	2.07069
ZFYVE16	-0.0156262	0.900446	0.984495	0.770706	1.25759
RIPOR1	0.292628	0.098991	1.33994	0.946465	1.89701
C6	-0.655655	0.205059	0.519102	0.188305	1.43102
RAI14	0.0310294	0.813401	1.03152	0.797221	1.33467
SOX30	-2.56908	0.0190848	0.0766057	0.00893862	0.656525
PNKP	0.181695	0.259618	1.19925	0.874408	1.64477
PHLPP2	-0.145964	0.61498	0.864189	0.489317	1.52625
SPDL1	-0.0732254	0.684169	0.929391	0.653089	1.32259
STAU2	0.0640787	0.740358	1.06618	0.729848	1.55749
PQLC2	0.0579154	0.74138	1.05963	0.751238	1.49461
CTNS	0.508092	0.00349339	1.66212	1.1819	2.33745
RTN4R	0.111393	0.239032	1.11783	0.928638	1.34558
PHF23	0.511817	0.0116597	1.66832	1.12087	2.48316
INPP4A	-0.434099	0.0483517	0.647848	0.421029	0.996861
RAB27B	0.222087	0.272684	1.24868	0.839674	1.85691
PSMA4	-0.370627	0.0315406	0.690301	0.492399	0.967743
MYO16	0.199341	0.449352	1.2206	0.728242	2.04583
LSG1	-0.00693437	0.975158	0.99309	0.641861	1.53651
PARP3	-0.199804	0.196375	0.818891	0.604762	1.10884
TNC	-0.0675934	0.204967	0.93464	0.841885	1.03762
THAP3	-0.22933	0.304112	0.795066	0.513394	1.23128
RIPOR3	-0.668681	0.091995	0.512384	0.235394	1.11531
TDP1	0.0350725	0.880842	1.03569	0.654752	1.63827
AIFM2	0.0109185	0.938881	1.01098	0.764773	1.33644
SPATA7	-0.466034	0.171824	0.627486	0.321573	1.22441
MED17	-0.111909	0.656386	0.894126	0.546128	1.46387
RETSAT	0.198476	0.114384	1.21954	0.953212	1.56029
CAPG	-0.0486212	0.337405	0.952542	0.862466	1.05203
AP2S1	0.496182	0.00354846	1.64244	1.17662	2.29267
USH2A	0.0121573	0.991669	1.01223	0.103312	9.9177
TG	0.0134589	0.949865	1.01355	0.666258	1.54187
ADAM28	-0.455497	0.0178761	0.634133	0.43497	0.924488
BARX2	0.00226421	0.985682	1.00227	0.782684	1.28345
DCUN1D1	-0.14826	0.47022	0.862207	0.576567	1.28936
JADE2	-0.432825	0.00284612	0.648674	0.488154	0.861979
ZIC2	-0.126982	0.434587	0.880749	0.640502	1.21111
LCP2	-0.270501	0.00239338	0.762997	0.64076	0.908554
TRIT1	-0.149565	0.478545	0.861083	0.569368	1.30226
ADRB1	-0.362407	0.138436	0.695999	0.430929	1.12412
CUL7	0.00776551	0.955858	1.0078	0.765516	1.32676
CTNNA1	-0.0970033	0.534619	0.907553	0.668196	1.23265
PHKA2	-0.0628034	0.766124	0.939128	0.620872	1.42052
CNTLN	-0.284336	0.245818	0.752514	0.465557	1.21634
EPHA3	0.00398465	0.966956	1.00399	0.831487	1.21229
HSPA5	-0.0928523	0.565448	0.911328	0.663996	1.25079
DSG2	-0.0579147	0.332008	0.94373	0.839518	1.06088
GEMIN8	0.0431722	0.813262	1.04412	0.729762	1.49389
OFD1	-0.26249	0.0666005	0.769134	0.58103	1.01814
GPM6B	0.128396	0.12912	1.137	0.963264	1.34208
MAGEC2	-0.0383958	0.325807	0.962332	0.891381	1.03893
PREX2	-0.287619	0.320809	0.750047	0.425099	1.32339
WDR37	-0.176197	0.330129	0.838452	0.588129	1.19532
YTHDC2	-0.349124	0.0487924	0.705305	0.498376	0.998152
CTPS2	0.155284	0.40243	1.16799	0.812035	1.67998
ATP6V1H	-0.0765476	0.68151	0.926309	0.642675	1.33512
POLR2B	-0.0476638	0.781464	0.953454	0.680847	1.33521
FAM214A	-0.482273	0.00611137	0.617379	0.437346	0.871521
ARAP2	-0.307208	0.0606415	0.735497	0.533578	1.01383
TPR	-0.0894493	0.534077	0.914435	0.689766	1.21228
CP	-0.583572	0.00544623	0.557902	0.369689	0.841938
KIAA0556	0.302171	0.088804	1.35279	0.955184	1.91591
DTNBP1	-0.309555	0.116943	0.733773	0.498298	1.08052
XK	-0.215695	0.449125	0.805981	0.46105	1.40897
ANO2	0.00237115	0.994111	1.00237	0.534014	1.88151
C12orf4	-0.194353	0.306056	0.823368	0.567498	1.1946
SCML1	-0.254036	0.066203	0.775664	0.591514	1.01714
WWC3	-0.00807244	0.954225	0.99196	0.752992	1.30677
ARHGAP6	-0.142202	0.417987	0.867446	0.614882	1.22375
FAM184B	-0.137493	0.729824	0.87154	0.399402	1.9018
MAP4	0.0670318	0.719864	1.06933	0.741341	1.54243
GOPC	-0.342524	0.0187379	0.709976	0.533598	0.944655
USP28	-0.287892	0.126966	0.749842	0.518087	1.08527
HDAC9	-0.415965	0.0370554	0.659703	0.446214	0.975335
TSPAN17	0.233669	0.244361	1.26323	0.85237	1.87212
NOP16	0.482769	0.00754313	1.62056	1.13727	2.30921
CC2D2A	0.174406	0.328331	1.19054	0.839206	1.68896
RRM2B	-0.194236	0.156216	0.823464	0.629566	1.07708
ZNF800	-0.25982	0.155688	0.77119	0.538747	1.10392
TNFRSF17	-0.40265	0.000814566	0.668546	0.528147	0.846268
SNX29	-0.0601087	0.772672	0.941662	0.6263	1.41582
LMO3	-0.101339	0.66266	0.903627	0.573134	1.42469
MRPS10	-0.0241004	0.902553	0.976188	0.663717	1.43577
GUCA1A	-0.720387	0.313103	0.486564	0.12002	1.97254
RSF1	-0.135865	0.430249	0.87296	0.622837	1.22353
VPS13D	-0.33685	0.124246	0.714016	0.464709	1.09707
CELF2	-0.0628509	0.576331	0.939083	0.753281	1.17072
FAM120A	0.0612145	0.771701	1.06313	0.703077	1.60756
R3HDM1	0.0846592	0.727447	1.08835	0.676088	1.75199
COL9A2	-0.103151	0.237728	0.901991	0.76004	1.07045
KITLG	-0.0234894	0.898005	0.976784	0.682048	1.39889
ERCC8	-0.210861	0.43673	0.809886	0.476038	1.37786
ADAMTS6	-0.578039	0.0793691	0.560997	0.294104	1.07009
H6PD	-0.0524555	0.714821	0.948897	0.716176	1.25724
VAMP3	-0.15473	0.437763	0.856646	0.579523	1.26629
PER3	-0.17731	0.226476	0.83752	0.628362	1.1163
UTS2	-1.10344	0.0189102	0.331728	0.13202	0.833534
TNFRSF9	-0.452029	0.00272409	0.636336	0.473493	0.855183
EPN3	0.225171	0.0900189	1.25254	0.965457	1.62498
LTBP1	-0.103824	0.248357	0.901384	0.755703	1.07515
RCN1	-0.144591	0.25846	0.865377	0.67343	1.11203
PAX6-AS1	-0.144591	0.25846	0.865377	0.67343	1.11203
ELN	-0.0997128	0.185745	0.905097	0.780826	1.04915
RFC2	0.188781	0.304133	1.20778	0.842585	1.73125
ARID1B	-0.087256	0.662048	0.916442	0.619697	1.35529
CLPTM1L	-0.176599	0.345712	0.838115	0.580611	1.20982
NEDD4L	-0.0324759	0.723572	0.968046	0.808609	1.15892
FOXP3	-0.39732	0.00426749	0.672119	0.511798	0.88266
PPP1R3F	-0.0997888	0.554082	0.905029	0.650276	1.25958
HEXB	-0.378071	0.0336969	0.685182	0.483358	0.971275
PTCD2	-0.509721	0.110499	0.600663	0.321197	1.12329
NEXMIF	-1.57145	0.259956	0.207744	0.0134931	3.19849
JKAMP	-0.500633	0.0161813	0.606147	0.403064	0.911552
DKK3	0.0150244	0.815477	1.01514	0.894795	1.15167
ARHGEF5	-0.108757	0.476064	0.896948	0.665068	1.20968
NFE2L3	-0.140897	0.0935839	0.868579	0.736689	1.02408
MCUR1	0.137373	0.487654	1.14726	0.778361	1.69099
LIMA1	0.000369723	0.997475	1.00037	0.795638	1.25778
LETMD1	-0.360692	0.0631222	0.697193	0.476584	1.01992
SLC4A8	-0.687171	0.214272	0.502997	0.17005	1.48783
LAMC3	0.153826	0.142313	1.16629	0.949653	1.43234
PTGER3	-0.356877	0.297087	0.699858	0.357829	1.36882
TNIP3	-0.940001	0.0237843	0.390628	0.172909	0.882489
MAPK9	-0.35991	0.103781	0.697739	0.452245	1.0765
COL23A1	-0.600033	0.131196	0.548793	0.251785	1.19615
BCAR1	0.367736	0.00995929	1.44446	1.09207	1.91056
FAM160A2	-0.671899	0.0167371	0.510738	0.29454	0.88563
HERPUD1	-0.315303	0.0371482	0.729568	0.542362	0.98139
HOMER3	-0.0152677	0.910851	0.984848	0.753874	1.28659
RAD51	0.209743	0.227677	1.23336	0.877197	1.73414
POLQ	0.155566	0.491198	1.16832	0.750251	1.81935
PIK3CB	-0.0803174	0.5794	0.922823	0.694659	1.22593
CYBA	-0.146804	0.0859751	0.863464	0.730243	1.02099
THOC3	0.0455242	0.870808	1.04658	0.604647	1.8115
HEBP2	-0.205889	0.278018	0.813923	0.561084	1.1807
MPHOSPH9	-0.117833	0.581851	0.888844	0.58437	1.35196
PLEKHA5	0.189999	0.0584557	1.20925	0.993225	1.47226
PRSS8	0.176471	0.0311862	1.193	1.01608	1.40073
SIKE1	0.0345187	0.83056	1.03512	0.754535	1.42005
RRP12	0.206621	0.270908	1.22952	0.851116	1.77615
FNIP2	0.0640638	0.608081	1.06616	0.834613	1.36195
MSMO1	0.0306404	0.778804	1.03111	0.832628	1.27692
TTC17	-0.271365	0.226541	0.762338	0.491068	1.18346
ALX4	-0.0280635	0.890088	0.972327	0.653062	1.44767
FSTL4	-0.0244894	0.911915	0.975808	0.632308	1.50591
FOXN3	-0.225626	0.137059	0.798017	0.592711	1.07444
METTL24	-0.471323	0.362367	0.624176	0.22639	1.72091
AKR7A2	0.183619	0.324579	1.20156	0.83384	1.73144
MRTO4	0.19342	0.347235	1.21339	0.810675	1.81617
NNAT	-0.201134	0.45987	0.817803	0.479729	1.39412
USE1	-0.0452776	0.765966	0.955732	0.709343	1.2877
MCF2L2	-0.11782	0.885136	0.888856	0.179726	4.39595
NRIP2	-0.379148	0.0823273	0.684444	0.446248	1.04978
LAMA3	-0.116019	0.510041	0.890458	0.630529	1.25754
AP5M1	-0.376999	0.0990881	0.685917	0.438229	1.0736
ANAPC4	-0.353573	0.0587535	0.702175	0.486641	1.01317
KCNQ1	-0.33463	0.0804885	0.715603	0.491709	1.04144
TRAPPC3	0.00744092	0.977721	1.00747	0.597627	1.69837
THRAP3	0.148299	0.562363	1.15986	0.702285	1.91557
PHPT1	-0.0816044	0.55203	0.921637	0.704308	1.20603
ENTPD2	-0.0966089	0.492811	0.907911	0.688877	1.19659
LY75	-0.7044	0.00152786	0.494405	0.319816	0.764304
ARID4B	-0.260933	0.0766439	0.770333	0.577072	1.02832
OPN3	0.148442	0.16	1.16003	0.943062	1.4269
SDCCAG8	0.11338	0.594293	1.12006	0.737981	1.69995
PTPRN	-0.152855	0.443711	0.858254	0.580425	1.26907
HHAT	0.185261	0.215108	1.20353	0.897942	1.61312
KIF1B	-0.0228653	0.90835	0.977394	0.66222	1.44257
FOXC1	-0.0698883	0.526596	0.932498	0.751103	1.1577
TBC1D22A	-0.0987706	0.633824	0.905951	0.603405	1.36019
SYNE2	-0.493305	0.00304184	0.610605	0.440624	0.84616
PLEKHH1	0.0955494	0.315539	1.10026	0.912982	1.32596
ATP9A	0.181263	0.0409817	1.19873	1.00746	1.42632
CHRDL2	-0.087284	0.83117	0.916417	0.410784	2.04443
FAM168A	-0.154284	0.415554	0.857028	0.591141	1.24251
RELT	-0.0882708	0.635104	0.915513	0.635821	1.31824
GALC	-0.114648	0.370912	0.89168	0.693655	1.14624
NOP58	-0.0575156	0.667827	0.944107	0.726	1.22774
SZRD1	-0.150665	0.52356	0.860136	0.541393	1.36654
KCNH2	-0.0136755	0.911346	0.986418	0.775375	1.2549
CUL1	-0.0107558	0.947495	0.989302	0.718292	1.36256
FAM114A2	-0.545156	0.0175249	0.579752	0.369743	0.909043
CYFIP2	-0.147854	0.124558	0.862557	0.714245	1.04166
TAB2	-0.300268	0.0276674	0.74062	0.566921	0.967538
GINM1	-0.358492	0.017728	0.698729	0.519543	0.939714
EIF2AK2	-0.200478	0.181532	0.818339	0.609829	1.09814
USP36	-0.059514	0.773809	0.942222	0.627894	1.4139
KMT2C	-0.223348	0.260498	0.799837	0.542055	1.18021
MCOLN3	0.0272534	0.65991	1.02763	0.910159	1.16026
CCDC85A	-0.0936844	0.852104	0.91057	0.340078	2.43808
PUM2	-0.208606	0.20967	0.811715	0.585946	1.12447
MRPL43	0.0710031	0.751322	1.07358	0.69202	1.66554
ITIH4	-3.37696	0.0474024	0.0341512	0.00121233	0.962038
ITIH1	-1.60568	0.0677085	0.200753	0.0358551	1.12402
HPF1	-0.137353	0.384971	0.871663	0.639402	1.18829
ZFR	-0.117055	0.411817	0.889536	0.672601	1.17644
ZNF280C	-0.0978873	0.761038	0.906751	0.482513	1.70399
PHF21B	-0.248676	0.326292	0.779832	0.474638	1.28127
TRAF1	-0.12907	0.0823775	0.878913	0.759798	1.0167
RC3H2	-0.174762	0.366752	0.839657	0.574496	1.2272
IL17RB	-0.147415	0.512405	0.862936	0.555182	1.34129
TRAF3IP2	-0.0194166	0.865813	0.980771	0.782997	1.2285
GYG2	0.0420974	0.533667	1.043	0.913506	1.19084
DCBLD2	0.0460365	0.635886	1.04711	0.865421	1.26695
SOAT1	0.0802543	0.507905	1.08356	0.854435	1.37413
PKP2	-0.597569	0.0432671	0.550148	0.308185	0.98208
MSH4	0.0287479	0.953964	1.02917	0.387804	2.73123
F7	0.0248276	0.920355	1.02514	0.630115	1.6678
GDI2	-0.174186	0.287337	0.840141	0.609538	1.15799
PRDM1	-0.353764	0.00608075	0.70204	0.545254	0.903911
ATG5	-0.387307	0.00685518	0.678882	0.5127	0.898929
TMCC3	-0.220097	0.196683	0.802441	0.574515	1.12079
PITHD1	-0.0801808	0.704122	0.922949	0.610182	1.39603
MTA3	0.31767	0.168136	1.37392	0.874512	2.15853
USP13	0.0757585	0.605984	1.0787	0.80888	1.43853
ATP11B	-0.221743	0.123198	0.801122	0.604301	1.06205
LAMC2	0.0953216	0.413402	1.10001	0.875382	1.38229
CDK14	-0.13224	0.263947	0.876131	0.694714	1.10492
SEC61A1	0.470053	0.0364205	1.60008	1.03016	2.48531
PPP1R12A	-0.308496	0.0427033	0.734551	0.545066	0.989908
RASGRF1	-0.00816444	0.941618	0.991869	0.79719	1.23409
CAMK2B	-0.107053	0.644174	0.898478	0.570448	1.41514
CROCC	-0.0655903	0.690101	0.936514	0.678405	1.29282
POLR3E	-0.1502	0.581217	0.860536	0.504651	1.46739
LOC101060521	-0.1502	0.581217	0.860536	0.504651	1.46739
ATP2B4	0.105389	0.431088	1.11114	0.854734	1.44447
ZC3H11A	-0.0373226	0.828726	0.963365	0.686975	1.35096
RIOK2	-0.467452	0.0273972	0.626597	0.413621	0.949234
YIPF1	0.14075	0.543189	1.15114	0.731268	1.81208
NDC1	0.0729658	0.648701	1.07569	0.78588	1.47238
DGKG	-0.0913902	0.719035	0.912662	0.554716	1.50158
FLYWCH1	-0.00258918	0.987991	0.997414	0.71195	1.39734
UNKL	-0.349915	0.13625	0.704748	0.444757	1.11672
TBXAS1	-0.269585	0.0310505	0.763696	0.597733	0.975739
PARP12	-0.339951	0.000938078	0.711805	0.581967	0.87061
ALDH18A1	0.288844	0.181519	1.33488	0.873827	2.03921
TARBP1	0.0640528	0.680161	1.06615	0.786252	1.44569
GATB	0.255326	0.271982	1.29088	0.818545	2.03578
MXD1	0.060782	0.777373	1.06267	0.697289	1.6195
CDK17	-0.184932	0.317573	0.831161	0.578343	1.1945
DNAJC25	0.0888789	0.574336	1.09295	0.801506	1.49036
SLC2A3	-0.07764	0.370434	0.925297	0.78072	1.09665
PSD	0.0626118	0.689484	1.06461	0.783079	1.44737
CTDP1	-0.2604	0.280718	0.770743	0.480209	1.23706
YBX3	-0.0354191	0.759815	0.965201	0.769136	1.21125
STYK1	0.0883402	0.89373	1.09236	0.298861	3.99266
WNK1	-0.140805	0.467411	0.868659	0.594183	1.26992
CCAR1	-0.031006	0.839684	0.96947	0.717912	1.30917
OGFR	-0.35705	0.0233603	0.699737	0.513926	0.952729
GNA15	-0.121203	0.306397	0.885855	0.702256	1.11745
CREB3L3	-2.35128	0.281993	0.0952469	0.00131385	6.90489
PIGV	-0.0672669	0.753965	0.934946	0.613899	1.42389
PTPRU	-0.0727844	0.313988	0.929801	0.806975	1.07132
SNRNP40	0.201462	0.369849	1.22319	0.787528	1.89986
RIMBP2	-0.345167	0.782705	0.708102	0.0609243	8.23003
COL11A1	0.000411114	0.994048	1.00041	0.897987	1.11452
QSER1	-0.0941387	0.564787	0.910157	0.6606	1.25399
MPC1	-0.23601	0.135924	0.789773	0.579134	1.07702
ACAA1	-0.179119	0.410635	0.836007	0.545636	1.2809
BCAT1	-0.163845	0.287697	0.848874	0.627577	1.1482
HDAC7	-0.215635	0.168299	0.806029	0.593091	1.09542
LZTS1	-0.000462985	0.995159	0.999537	0.860676	1.1608
PRDM6	-1.18273	0.236545	0.306441	0.0432334	2.17207
SPAG4	-0.181186	0.128432	0.83428	0.660494	1.05379
NCKAP1	0.203121	0.233342	1.22522	0.877287	1.71114
MRPS35	-0.149063	0.349323	0.861515	0.630507	1.17716
GUCY1B1	-0.20444	0.114985	0.815103	0.63213	1.05104
SFSWAP	0.179871	0.541106	1.19706	0.672344	2.13129
TNK2	-0.321434	0.0689183	0.725109	0.512843	1.02523
MON2	-0.4	0.0786651	0.67032	0.429201	1.0469
CDH3	0.113942	0.0326345	1.12069	1.00946	1.24417
GPBP1	-0.377287	0.00574968	0.68572	0.52464	0.896255
DGAT2	-0.067555	0.603043	0.934676	0.724578	1.2057
ZNF112	-0.0938794	0.666995	0.910393	0.593622	1.3962
CS	0.686606	0.00131999	1.98696	1.30681	3.02112
LTK	0.0652411	0.508065	1.06742	0.879889	1.29491
MRPS24	-0.143075	0.38823	0.866689	0.626206	1.19953
ELMO2	0.0741855	0.735111	1.07701	0.700775	1.65523
WAPL	-0.189178	0.24653	0.827639	0.60101	1.13973
VMP1	-0.352394	0.0201378	0.703003	0.522246	0.946324
APPBP2	-0.212029	0.221204	0.808942	0.575952	1.13618
POLD1	0.232176	0.147269	1.26134	0.921438	1.72663
SEZ6	5.40954	0.000828612	223.529	9.37494	5329.66
EIF4B	-0.089883	0.573933	0.914038	0.66818	1.25036
SLC6A16	-0.0539129	0.811483	0.947515	0.608391	1.47567
BICRA	0.121713	0.637045	1.12943	0.681218	1.87255
SPHK2	0.29706	0.224915	1.3459	0.833012	2.17456
RPL18	0.0395589	0.787876	1.04035	0.779895	1.38779
CA11	-0.13816	0.271776	0.87096	0.680751	1.11431
ISOC2	0.278872	0.0908836	1.32164	0.956568	1.82603
U2AF2	0.335551	0.133587	1.39871	0.90225	2.16835
EPN1	0.493575	0.0174665	1.63816	1.09041	2.46107
MED29	0.0761222	0.772178	1.07909	0.644558	1.80658
AHRR	-0.0685997	0.621712	0.9337	0.710996	1.22616
ZNF275	-0.154282	0.393443	0.85703	0.601325	1.22147
LOC105373378	-0.154282	0.393443	0.85703	0.601325	1.22147
MTMR1	-0.223351	0.305107	0.799834	0.521937	1.22569
GPC1	0.0989191	0.13503	1.10398	0.969666	1.25689
ADCK1	-0.0224636	0.915337	0.977787	0.646222	1.47947
HAGH	-0.0634936	0.752514	0.93848	0.632454	1.39258
RNF4	-0.126404	0.612041	0.881258	0.540693	1.43633
CASP8	-0.549595	0.00135434	0.577184	0.412395	0.80782
LIMCH1	-0.0308977	0.766505	0.969575	0.790703	1.18891
INTS13	-0.077576	0.570358	0.925357	0.707875	1.20965
TM7SF3	-0.00383419	0.973898	0.996173	0.79175	1.25338
DLX3	0.103855	0.33059	1.10944	0.899999	1.36762
SPA17	-0.116987	0.739733	0.889597	0.446109	1.77396
TSPAN32	-0.835887	0.00113166	0.43349	0.262076	0.717018
WISP2	-0.0274656	0.677936	0.972908	0.854625	1.10756
DMRT3	-0.424091	0.247497	0.654364	0.318911	1.34267
ST3GAL6	-0.0217436	0.809035	0.978491	0.8203	1.16719
ATP2C2	0.524477	0.0350833	1.68957	1.03737	2.75182
NGFR	-0.0382705	0.455138	0.962453	0.870489	1.06413
CDON	-0.0130393	0.926183	0.987045	0.7491	1.30057
TAF2	-0.0657882	0.678996	0.936329	0.685663	1.27863
HIPK2	-0.303493	0.021803	0.738235	0.569602	0.956793
TNPO3	-0.0969402	0.610481	0.90761	0.625042	1.31792
BORCS8-MEF2B	-1.09678	0.0686963	0.333945	0.102526	1.08771
RFXANK	0.141384	0.503207	1.15187	0.761437	1.74249
TMEM161A	0.131448	0.402009	1.14048	0.838638	1.55096
LPAR2	-0.0891768	0.458821	0.914684	0.722442	1.15808
CTSA	0.0101661	0.937463	1.01022	0.783651	1.30229
SUGP2	-0.157646	0.414759	0.854152	0.584785	1.24759
SLC12A2	-0.232471	0.127193	0.792573	0.587901	1.0685
SNX24	-0.323146	0.0192002	0.723868	0.552323	0.948694
EYA2	-0.258112	0.268931	0.772509	0.488843	1.22078
CNN2	-0.163877	0.0708185	0.848847	0.710589	1.014
ABCA7	-0.2173	0.126437	0.804689	0.608977	1.0633
SNCAIP	-0.346398	0.338485	0.707231	0.347945	1.43751
DDX20	0.175832	0.422578	1.19224	0.775771	1.83228
BTBD1	-0.124461	0.404533	0.882973	0.658949	1.18316
FAR2	0.156608	0.109309	1.16954	0.965531	1.41665
BCAS1	-0.858496	0.12405	0.423799	0.141914	1.26559
CHI3L2	-0.190035	0.0606289	0.82693	0.678036	1.00852
SBNO2	-0.213169	0.231479	0.80802	0.569874	1.14568
PMS1	-0.146555	0.429291	0.863678	0.600514	1.24217
HMG20B	0.0892787	0.470426	1.09339	0.857999	1.39335
CALCRL	-0.148614	0.271491	0.861902	0.661331	1.1233
TAF11	0.158782	0.414279	1.17208	0.800581	1.71597
ANKS1A	0.0800348	0.314791	1.08332	0.926802	1.26628
AP3D1	0.281475	0.216971	1.32508	0.847583	2.07159
ZNF76	-0.259195	0.249704	0.771673	0.49632	1.19979
SLC9A3R2	-0.088597	0.434746	0.915214	0.732781	1.14307
NTHL1	0.282859	0.0821521	1.32692	0.964579	1.82537
UHRF1BP1	0.0896283	0.584323	1.09377	0.793364	1.50792
GNAI3	0.0853126	0.713508	1.08906	0.690655	1.71728
IPO5	0.112792	0.438859	1.1194	0.841323	1.48938
OAT	0.144068	0.39424	1.15496	0.829138	1.60883
WDR3	0.370693	0.0219149	1.44874	1.05515	1.98915
PKN2	-0.210708	0.12994	0.81001	0.61667	1.06397
WDR18	0.10382	0.535173	1.1094	0.799066	1.54026
TRAM2	0.0120702	0.924693	1.01214	0.78804	1.29998
NTN1	0.139118	0.308576	1.14926	0.879264	1.50216
MCM10	0.243093	0.1191	1.27519	0.939311	1.73117
DGKA	-0.316303	0.0214436	0.728838	0.556641	0.954305
ERBB3	0.0496977	0.542362	1.05095	0.895671	1.23316
ROPN1	-0.0945022	0.382804	0.909826	0.735849	1.12494
ANKRD44	-0.28673	0.0607197	0.750714	0.556344	1.01299
KARS	0.162849	0.476764	1.17686	0.751459	1.84308
ADAT1	0.212177	0.291601	1.23637	0.83348	1.834
PDIA5	-0.00337743	0.982691	0.996628	0.734547	1.35222
TBC1D22B	0.0459375	0.849225	1.04701	0.652028	1.68126
NDUFB4	-0.0122107	0.946985	0.987864	0.68926	1.41583
SPEN	-0.224311	0.336077	0.799066	0.505936	1.26203
MYLK	-0.133089	0.310242	0.875387	0.676951	1.13199
ZC3H15	0.113396	0.50441	1.12008	0.802894	1.56256
MAP2K4	0.0343272	0.862034	1.03492	0.702706	1.5242
TMEM206	0.191425	0.218386	1.21097	0.892795	1.64255
SLK	-0.153927	0.270515	0.857334	0.651991	1.12735
CYB5R4	-0.417625	0.0363631	0.658609	0.445422	0.973833
COL17A1	0.132528	0.0398317	1.14171	1.00618	1.2955
GSTO2	0.103984	0.698555	1.10958	0.655554	1.87807
SEC61A2	-0.122074	0.611288	0.885083	0.552754	1.41722
PRKCQ	-0.386232	0.0130337	0.679613	0.501013	0.92188
TLE2	-0.127475	0.166376	0.880315	0.73491	1.05449
ASB1	0.148649	0.470116	1.16027	0.775136	1.73675
FAM107B	-0.282155	0.0108023	0.754156	0.607073	0.936876
ME1	-0.19725	0.0328721	0.820986	0.684927	0.984072
TBC1D1	-0.144966	0.379659	0.865052	0.626015	1.19536
CDK13	-0.268889	0.202495	0.764228	0.505401	1.15561
MTHFD2	-0.100894	0.392808	0.904029	0.717269	1.13942
SLC9A7	-0.224141	0.0563102	0.799203	0.634886	1.00605
FOXJ2	-0.512223	0.0548322	0.599162	0.355208	1.01066
YBX1	0.310541	0.108103	1.36416	0.934018	1.9924
PDE4A	-0.118745	0.426436	0.888034	0.662733	1.18993
PPP2R5A	-0.177955	0.188002	0.83698	0.64218	1.09087
CTNNA2	-0.00240884	0.984238	0.997594	0.78554	1.26689
ELAVL1	0.74868	0.0354462	2.11421	1.05232	4.24764
TIE1	-0.00134993	0.990366	0.998651	0.80214	1.2433
DIP2B	0.0977153	0.540898	1.10265	0.806137	1.50822
SMARCD1	0.533649	0.0390104	1.70514	1.02728	2.83029
KDM4A	0.180568	0.378517	1.1979	0.801469	1.79041
NFYC	-0.161401	0.60623	0.85095	0.460655	1.57193
ZMYND12	-0.322958	0.122437	0.724005	0.480583	1.09072
SLC9A3	-0.0392609	0.610663	0.9615	0.826627	1.11838
NGEF	-0.0978945	0.37434	0.906745	0.730612	1.12534
ASPM	0.131054	0.336338	1.14003	0.872744	1.48917
CD84	-0.336722	0.00674719	0.714107	0.559711	0.911094
ELOVL1	0.274574	0.150172	1.31597	0.905359	1.91281
SPI1	-0.258445	0.00265484	0.772251	0.65246	0.914037
ZNRD1	0.144004	0.486283	1.15489	0.769988	1.73219
MPPED2	0.0272258	0.808851	1.0276	0.824185	1.28122
CLDN18	0.460264	0.528523	1.58449	0.378687	6.6298
ZBTB11	-0.282094	0.0965405	0.754202	0.540754	1.0519
ATXN3	-1.10223	0.01754	0.332131	0.133752	0.824739
GOLGA5	-0.410905	0.0179188	0.66305	0.471843	0.931739
FGFR2	-0.0932307	0.66686	0.910983	0.595874	1.39273
LRRC40	-0.0964221	0.51106	0.908081	0.681141	1.21063
ISOC1	-0.537259	0.00472157	0.584348	0.402545	0.848258
EML1	0.0595212	0.696576	1.06133	0.786906	1.43145
TRMT11	-0.420949	0.00837598	0.656424	0.480044	0.89761
THUMPD1	-0.4228	0.00786991	0.65521	0.479691	0.89495
MSANTD3	0.12444	0.389471	1.13251	0.85302	1.50359
KIF26A	-0.17835	0.34806	0.83665	0.576447	1.21431
ATG2B	-0.200245	0.346886	0.81853	0.5393	1.24233
ARFGEF1	-0.139566	0.409636	0.869735	0.624176	1.2119
ZFAT	-0.650635	0.0351449	0.521715	0.284804	0.955698
MTFR1	0.0411798	0.820445	1.04204	0.730214	1.48703
STAG3	-0.197293	0.151709	0.82095	0.626855	1.07514
FECH	0.126181	0.439224	1.13449	0.824032	1.56191
MYO9A	-0.364231	0.086545	0.69473	0.458061	1.05368
DDX3Y	-0.0685045	0.239829	0.933789	0.83299	1.04679
PFKP	0.0321143	0.718958	1.03264	0.866928	1.23002
IDI1	-0.0903337	0.486922	0.913626	0.708217	1.17861
SP100	-0.510845	0.00056694	0.599988	0.448739	0.802218
KLF6	-0.111533	0.370493	0.894462	0.700733	1.14175
PLPP1	-0.261207	0.0833913	0.770122	0.572979	1.03509
NEO1	0.0499412	0.595549	1.05121	0.874187	1.26408
TRAM1	-0.294283	0.0438089	0.745066	0.559675	0.991866
PHKA1	0.113963	0.202518	1.12071	0.940536	1.3354
TNFRSF1A	-0.403949	0.0409504	0.667678	0.453263	0.983523
CACNB1	-0.425846	0.191268	0.653217	0.344894	1.23717
EVI5	-0.295821	0.0797583	0.74392	0.534331	1.03572
STOML1	0.0471319	0.85756	1.04826	0.62653	1.75386
PKM	0.108284	0.523183	1.11436	0.799206	1.5538
DHX29	-0.272263	0.105727	0.761654	0.547645	1.05929
DNTTIP2	-0.139675	0.343191	0.869641	0.651495	1.16083
METTL22	-0.0350414	0.915061	0.965565	0.507136	1.83839
TP53BP1	-4.46433e-05	0.999789	0.999955	0.718179	1.39229
TRO	0.199327	0.0542687	1.22058	0.996353	1.49527
RRP15	0.221612	0.247712	1.24809	0.857144	1.81734
RHOA	-0.134621	0.587816	0.874048	0.537177	1.42217
DHX8	0.264568	0.237797	1.30287	0.839721	2.02146
PRKCZ	-0.203255	0.152461	0.81607	0.617754	1.07805
ZFY	-0.114253	0.3134	0.892032	0.714349	1.11391
IARS2	0.281287	0.0752482	1.32483	0.971784	1.80615
SYT1	-0.170315	0.356881	0.843399	0.587059	1.21167
NAV3	-0.227237	0.200484	0.796732	0.562626	1.12825
IDH3G	0.0622515	0.784919	1.06423	0.680578	1.66415
ROGDI	0.00719539	0.9702	1.00722	0.690518	1.46918
PDZD4	-0.0369519	0.682105	0.963723	0.807532	1.15012
ATP2B3	0.435287	0.0872054	1.54541	0.938442	2.54494
ROCK1	-0.223703	0.0818195	0.799553	0.62148	1.02865
CBFB	-0.0183421	0.911478	0.981825	0.710558	1.35665
PDK3	-0.0562372	0.739375	0.945315	0.678715	1.31664
HYAL2	0.202121	0.235942	1.224	0.876228	1.70979
HDAC4	0.365944	0.0530757	1.44187	0.995157	2.08912
RASSF1	-0.287721	0.089827	0.749971	0.537858	1.04573
FGFR3	0.0463965	0.644423	1.04749	0.86016	1.27562
IFI35	-0.251135	0.00918561	0.777918	0.643985	0.939705
HEATR6	-0.0864585	0.684252	0.917174	0.604622	1.39129
COASY	-0.0165124	0.94239	0.983623	0.628541	1.5393
PLEKHH3	-0.0570562	0.753901	0.944541	0.661156	1.34939
MEF2A	-0.233612	0.0917034	0.791669	0.60344	1.03861
OTUD5	-0.238456	0.395643	0.787844	0.454451	1.36582
TFE3	-0.378149	0.122437	0.685128	0.424018	1.10703
TBC1D25	0.215542	0.453465	1.24053	0.706104	2.17946
ACSL4	-0.241911	0.031685	0.785126	0.62964	0.979009
INPP5A	0.207469	0.300618	1.23056	0.830796	1.82268
GPKOW	-0.531036	0.0942282	0.587995	0.315697	1.09516
GRIPAP1	-0.771477	0.00106121	0.46233	0.291315	0.733737
FTSJ1	0.145672	0.612874	1.15682	0.657962	2.03389
PRR11	0.140193	0.289843	1.1505	0.88745	1.49151
REEP1	0.0253015	0.950684	1.02562	0.460011	2.2867
ATP11A	0.138376	0.226242	1.14841	0.917825	1.43692
POLR1A	0.460591	0.015537	1.58501	1.09144	2.30178
LAPTM4A	-0.281286	0.167355	0.754813	0.506329	1.12524
TTC7A	-0.469928	0.00353666	0.625047	0.455799	0.85714
IP6K2	-0.00884172	0.969483	0.991197	0.630132	1.55915
STON1-GTF2A1L	-0.325232	0.53852	0.72236	0.256241	2.03638
SRBD1	-0.251755	0.2253	0.777435	0.517529	1.16787
KIF2A	-0.150593	0.289239	0.860198	0.651097	1.13645
RASGRP2	-0.383056	0.0112151	0.681775	0.507067	0.916677
PSME4	-0.225734	0.226377	0.79793	0.55352	1.15026
IFT80	-0.300576	0.105505	0.740392	0.514524	1.06541
SIRT2	0.44763	0.0348424	1.5646	1.03238	2.37119
ERLEC1	-0.310807	0.0181202	0.732855	0.566326	0.948353
PPP2R5B	-0.340614	0.0950861	0.711333	0.476841	1.06114
PYGM	-0.515533	0.248961	0.597182	0.248584	1.43463
PITX1	0.216345	0.11656	1.24153	0.94758	1.62667
MAST4	-0.219639	0.288734	0.802809	0.535042	1.20458
ADGRF5	-0.0149587	0.900195	0.985153	0.77979	1.2446
SDK2	0.161284	0.217109	1.17502	0.909526	1.51801
NUP133	0.0748697	0.651459	1.07774	0.778824	1.49139
NUCKS1	0.131505	0.391142	1.14054	0.844462	1.54043
VPS35	0.11469	0.55045	1.12153	0.769677	1.63422
DNAJA2	-0.00869262	0.968568	0.991345	0.643352	1.52757
BCL3	-0.247315	0.0406893	0.780895	0.61622	0.989576
KCNAB2	-0.0720749	0.272208	0.930461	0.818132	1.05821
ABCC9	-0.193023	0.416142	0.824463	0.51774	1.3129
GAL	0.0715716	0.349575	1.0742	0.924602	1.24799
CLEC2D	-0.433176	0.0016992	0.648446	0.494748	0.849892
FUNDC1	0.0397079	0.867551	1.04051	0.652491	1.65926
MAOB	-0.142432	0.0370327	0.867247	0.758588	0.991469
RORA	-0.48002	0.0581378	0.618771	0.376595	1.01668
DRD4	-0.781898	0.06233	0.457537	0.201075	1.0411
TGFBR3	-0.201037	0.146807	0.817882	0.623373	1.07308
KIAA1107	-0.664152	0.0222325	0.51471	0.291275	0.90954
PLA2G10	0.0192	0.987771	1.01939	0.0875208	11.8731
HES2	0.228507	0.00690654	1.25672	1.06472	1.48335
ATP1B3	0.207527	0.187014	1.23063	0.90417	1.67496
NEDD4	-0.167697	0.337635	0.84561	0.600206	1.19135
PIGB	-0.277874	0.162383	0.757392	0.512889	1.11846
MAPK6	-0.0929777	0.558026	0.911214	0.667595	1.24373
GNB5	-0.391142	0.0398629	0.676284	0.465723	0.982044
RAB27A	-0.00271464	0.980443	0.997289	0.802714	1.23903
HDHD5	0.457148	0.0333245	1.57956	1.03679	2.40649
UFD1	-0.0631449	0.780399	0.938807	0.602267	1.4634
LRP6	-0.0715582	0.613907	0.930942	0.705001	1.22929
GUCY2C	-0.0805569	0.868013	0.922602	0.356776	2.38579
SCT	-0.887331	0.00595063	0.411753	0.218792	0.774893
PHRF1	-0.229718	0.292995	0.794758	0.517951	1.2195
ELP1	-0.102743	0.584475	0.902359	0.624391	1.30407
NUCB2	-0.261966	0.0217894	0.769537	0.615214	0.962571
PFN2	0.155027	0.164202	1.16769	0.938569	1.45274
PTPN3	0.100828	0.443889	1.10609	0.854465	1.4318
SPTB	-0.608394	0.315223	0.544224	0.166013	1.78408
DAPP1	-0.365171	0.0160404	0.694078	0.515613	0.934313
FGF10	-0.286672	0.36192	0.750758	0.405373	1.39042
SLC44A1	-0.150917	0.234671	0.859919	0.670445	1.10294
TMEM260	-0.399663	0.051109	0.670546	0.448767	1.00193
SMG6	0.153503	0.450129	1.16591	0.782797	1.73653
EXOC5	-0.239088	0.127543	0.787346	0.578916	1.07082
CLTCL1	0.0501516	0.784635	1.05143	0.733791	1.50657
FGF22	-1.01736	0.209754	0.361547	0.0737433	1.77258
FSTL3	-0.0524865	0.538864	0.948867	0.802611	1.12177
DGCR2	0.164447	0.454245	1.17874	0.766253	1.81328
RNF126	-0.0887802	0.592015	0.915047	0.661353	1.26606
MNT	0.21667	0.392045	1.24193	0.756174	2.03974
ZXDC	0.190345	0.469809	1.20967	0.721945	2.02688
JMJD6	-0.173861	0.434111	0.840413	0.543612	1.29926
POLB	0.0962369	0.553861	1.10102	0.800605	1.51416
ST6GALNAC1	0.102967	0.63794	1.10846	0.721885	1.70203
WIPI1	-0.0518722	0.513804	0.94945	0.812546	1.10942
FRMPD1	-0.394861	0.349252	0.673773	0.294742	1.54023
GBA2	-0.0759038	0.699904	0.926905	0.630107	1.3635
NDST1	0.188863	0.226209	1.20788	0.889575	1.64007
ASNS	-0.183304	0.0470523	0.832515	0.694737	0.997615
AP3M2	-0.00712614	0.958523	0.992899	0.759054	1.29879
CNGB1	1.17007	0.0344075	3.22221	1.0897	9.52794
ST6GALNAC2	-0.00685817	0.934275	0.993165	0.843788	1.16899
PABPC1	-0.0834075	0.545325	0.919976	0.702076	1.2055
TESK2	-0.0381547	0.694375	0.962564	0.795746	1.16435
CFAP20	0.641071	0.00816856	1.89851	1.18062	3.05294
CSNK2A2	0.0839769	0.715434	1.0876	0.692468	1.70821
PTPN21	0.00902962	0.958311	1.00907	0.719261	1.41565
EIF2B3	0.0231899	0.927001	1.02346	0.62319	1.68082
CAMK2A	-0.00763815	0.976959	0.992391	0.590979	1.66646
TCOF1	0.112002	0.578569	1.11852	0.753376	1.66063
CDC42	-0.160969	0.444265	0.851318	0.563621	1.28587
OSBPL3	-0.207719	0.0814919	0.812435	0.643126	1.02632
EPHA8	-0.0613685	0.863742	0.940477	0.466616	1.89556
SLC12A3	-3.23107	0.0167466	0.0395154	0.00279954	0.557756
RAD18	-0.00978759	0.956331	0.99026	0.697598	1.4057
ATP2B1	-0.0666755	0.547883	0.935499	0.752662	1.16275
NCK2	0.161304	0.227092	1.17504	0.904444	1.5266
MAP4K4	0.0998118	0.530945	1.10496	0.808632	1.50989
MGAT4A	-0.362056	0.012833	0.696243	0.523494	0.925998
RPL31	-0.141963	0.329992	0.867653	0.652076	1.1545
WDR1	0.0482253	0.831091	1.04941	0.673747	1.63452
SNX13	-0.210086	0.225243	0.810515	0.577166	1.13821
ARHGAP10	-0.0685797	0.776333	0.933719	0.581759	1.49861
RPS6KA2	-0.0155528	0.849508	0.984568	0.838447	1.15615
ING3	-0.24591	0.259378	0.781993	0.510051	1.19892
VASH1	0.00522077	0.963063	1.00523	0.805946	1.2538
LMCD1	0.00817605	0.956001	1.00821	0.754067	1.34801
BUD23	-0.158191	0.3772	0.853686	0.600918	1.21278
SEL1L	-0.245536	0.0605247	0.782285	0.605361	1.01092
TRIP13	0.303822	0.0169698	1.35503	1.0559	1.7389
ATP6AP1	0.163853	0.315129	1.17804	0.855689	1.62183
TCF3	-0.130432	0.437995	0.877716	0.631254	1.2204
TRIB2	0.208526	0.0817809	1.23186	0.974042	1.55792
DAZAP1	-0.127491	0.627377	0.880301	0.526105	1.47296
MBD3	0.182244	0.312951	1.19991	0.842194	1.70956
HLTF	-0.106282	0.365962	0.899171	0.714126	1.13217
FAM50A	-0.0370504	0.850781	0.963628	0.655036	1.4176
FAM3A	-0.108194	0.58603	0.897453	0.608002	1.3247
CPSF1	-0.134505	0.475638	0.874148	0.604065	1.26499
MYO3B	-0.340601	0.531318	0.711342	0.244875	2.0664
CYBRD1	-0.137859	0.0526087	0.871222	0.757849	1.00156
CDH19	-0.0521814	0.353853	0.949157	0.850023	1.05985
PDCD2	-0.439752	0.022051	0.644196	0.442103	0.938668
SLC6A15	0.0819519	0.361699	1.0854	0.910152	1.2944
RDH11	-0.0920078	0.569861	0.912098	0.664081	1.25274
PRKACA	0.839085	0.00275158	2.31425	1.3362	4.00818
ADGRL1	0.111971	0.358763	1.11848	0.88059	1.42064
ACTN1	-0.0737454	0.51294	0.928908	0.744783	1.15855
ZFYVE26	-0.0214667	0.911324	0.978762	0.670818	1.42807
RPS6KA6	-0.443047	0.278761	0.642077	0.288006	1.43144
EPN2	0.0875749	0.637365	1.09152	0.758396	1.57098
PTPN18	-0.302902	0.0827565	0.738672	0.524612	1.04007
LIMS2	-0.169854	0.139125	0.843788	0.673724	1.05678
ASIC4	0.783948	0.00120619	2.1901	1.36252	3.52034
SPEG	-0.0994428	0.697185	0.905342	0.548635	1.49397
LOC100996693	-0.0994428	0.697185	0.905342	0.548635	1.49397
LNX1	0.0571487	0.777641	1.05881	0.712131	1.57427
ALDH3A2	-0.139334	0.315766	0.869937	0.662619	1.14212
TFRC	0.148323	0.103035	1.15989	0.970455	1.3863
SREBF1	-0.178032	0.172687	0.836916	0.647964	1.08097
AFF4	-0.279577	0.0583536	0.756104	0.566069	1.00993
UBE2D1	-0.171786	0.361595	0.84216	0.582263	1.21806
MPP5	-0.376063	0.0333297	0.686559	0.485577	0.970727
RHOBTB1	0.252535	0.0529734	1.28728	0.996765	1.66248
SMC1A	0.256584	0.26163	1.29251	0.825793	2.023
HSD17B10	0.505326	0.0106953	1.65753	1.12446	2.44329
MARK2	-0.0508297	0.840484	0.950441	0.579379	1.55915
HMMR	-0.14037	0.229931	0.869036	0.691056	1.09286
CHFR	-0.223516	0.410349	0.799702	0.469712	1.36152
TRHDE	-0.139554	0.587929	0.869746	0.525001	1.44087
P4HA2	-0.108676	0.373687	0.897021	0.706018	1.1397
FCGR2B	-0.0724599	0.596802	0.930103	0.711113	1.21653
NFATC3	0.121283	0.520874	1.12894	0.779593	1.63485
TRNT1	-0.154318	0.452501	0.857	0.57297	1.28183
ACADVL	-0.0427445	0.777319	0.958156	0.712502	1.28851
STK10	-0.191598	0.114211	0.825638	0.650938	1.04723
FBXW11	-0.273029	0.177408	0.761071	0.511822	1.1317
ACAP1	-0.441549	0.000771395	0.64304	0.497134	0.831767
CRMP1	0.0335161	0.815388	1.03408	0.780488	1.37008
EVC	0.22911	0.127521	1.25748	0.936553	1.68838
DERL2	0.0359695	0.879414	1.03662	0.651342	1.64981
SIDT1	-0.446489	0.0584908	0.639871	0.402921	1.01617
NDE1	0.204004	0.263511	1.2263	0.857621	1.75348
MRVI1	-0.332368	0.121605	0.717224	0.470873	1.09246
TMEM38A	0.0676104	0.624989	1.06995	0.815875	1.40314
AP1M1	0.21695	0.345118	1.24228	0.791804	1.94905
PVR	0.300413	0.0351265	1.35042	1.02117	1.78581
XRCC1	0.251513	0.239406	1.28597	0.845778	1.95526
SCARB1	0.0537014	0.541533	1.05517	0.888071	1.25371
CYP2W1	0.0854094	0.910419	1.08916	0.245992	4.82242
MCM2	0.239975	0.0886193	1.27122	0.964395	1.67565
MOV10L1	0.445744	0.371236	1.56165	0.587835	4.14871
PANX2	-0.0969791	0.382735	0.907575	0.729979	1.12838
SELENOO	-0.144179	0.372893	0.865733	0.630457	1.18881
TP63	0.101284	0.383028	1.10659	0.881366	1.38937
ALPK1	-0.538349	0.0059322	0.583711	0.397791	0.856527
LLGL2	-0.214265	0.244252	0.807134	0.562751	1.15764
PDE8A	-0.221424	0.218494	0.801377	0.563212	1.14025
CLCN4	0.00355121	0.975647	1.00356	0.798951	1.26056
NLE1	0.176274	0.402109	1.19277	0.789722	1.80151
SDHA	0.0542103	0.726423	1.05571	0.779222	1.43029
SMARCE1	0.0551605	0.776057	1.05671	0.7226	1.5453
FNDC8	-2.19007	0.168409	0.111909	0.00495888	2.52547
GSDMB	-0.481703	0.0225565	0.617731	0.408349	0.934474
KDM5A	-0.267285	0.140282	0.765455	0.536594	1.09193
ADAM11	0.225004	0.0306158	1.25233	1.02125	1.53569
PPP2R3A	0.205717	0.215323	1.2284	0.887197	1.70084
FERMT2	-0.101576	0.470389	0.903413	0.685658	1.19032
DHRS9	-0.228101	0.290517	0.796044	0.521489	1.21515
CD5L	-0.476289	0.000787013	0.621084	0.470321	0.820175
PTGS2	0.121252	0.452181	1.12891	0.822947	1.54863
IGF2BP2	-0.0873665	0.326613	0.916341	0.769568	1.09111
MAP3K13	0.0849867	0.709644	1.0887	0.696016	1.70294
ST6GAL1	-0.150177	0.114749	0.860556	0.714052	1.03712
TBX21	-0.647558	0.000695824	0.523322	0.359941	0.760864
FRY	-0.261075	0.228649	0.770223	0.503522	1.17819
PICALM	-0.150436	0.294998	0.860333	0.649216	1.1401
NSF	0.0447986	0.810303	1.04582	0.725426	1.50771
GLI2	-0.0847036	0.727962	0.918785	0.570077	1.48079
CLASP1	0.124757	0.549064	1.13287	0.753261	1.70379
MRPS34	0.103799	0.518923	1.10938	0.809279	1.52076
NOTCH3	0.106075	0.227032	1.1119	0.936108	1.32072
CLNS1A	-0.00853215	0.957672	0.991504	0.723532	1.35872
PPP2R2C	0.269703	0.129591	1.30958	0.923996	1.85606
TEAD2	0.182815	0.127021	1.20059	0.949333	1.51835
EED	-0.473793	0.0247567	0.622636	0.411726	0.941588
CDHR2	1.03446	0.0104611	2.8136	1.27447	6.21148
SNCB	0.150723	0.133034	1.16267	0.955115	1.41534
TSG101	-0.379853	0.126555	0.683962	0.420149	1.11342
NCBP3	0.264781	0.231389	1.30315	0.844638	2.01055
ATP2A3	-0.251017	0.00554378	0.778009	0.651553	0.929009
CA12	-0.0613703	0.476568	0.940475	0.794258	1.11361
MGLL	-0.101839	0.206421	0.903175	0.771192	1.05775
NTN4	-0.21896	0.0411081	0.803354	0.651109	0.991197
BCS1L	0.669815	0.00978752	1.95388	1.1754	3.24793
NUAK1	-0.125822	0.416742	0.881772	0.650839	1.19464
DPP8	-0.420445	0.0234731	0.656755	0.456502	0.944852
SLC24A1	-0.108305	0.613981	0.897354	0.589105	1.36689
ZNF532	0.042079	0.672568	1.04298	0.858073	1.26773
SCARF1	-0.330964	0.0573497	0.718231	0.510554	1.01038
LMAN1	-0.210796	0.107341	0.80994	0.626648	1.04684
HACD3	0.0501551	0.742231	1.05143	0.779793	1.4177
IPCEF1	-0.749581	0.00845892	0.472564	0.27049	0.825602
ZZEF1	0.136402	0.50754	1.14614	0.765651	1.71572
ENO1	0.0958493	0.518597	1.10059	0.822688	1.47238
SLC12A1	-0.997461	0.64685	0.368815	0.00517113	26.3045
MYDGF	-0.149586	0.371993	0.861065	0.620028	1.1958
ANO8	-0.011102	0.951297	0.988959	0.692561	1.41221
TUBE1	-0.812173	0.00191085	0.443892	0.265791	0.741337
ARHGEF10L	-0.0772755	0.625739	0.925635	0.678542	1.26271
TXK	-0.399526	0.093602	0.670638	0.420399	1.06983
WSCD2	-1.35317	0.158257	0.258421	0.0394449	1.69303
KCNQ2	0.342823	0.150046	1.40892	0.883386	2.2471
TACR2	0.376015	0.15238	1.45647	0.87029	2.43746
ACTR6	-0.387685	0.0449163	0.678626	0.4646	0.991248
TIPIN	-0.0947123	0.636118	0.909635	0.61443	1.34667
SRI	-0.264061	0.201767	0.767926	0.511967	1.15185
EIF4G3	-0.074901	0.660716	0.927835	0.664073	1.29636
NUP37	-0.105486	0.657132	0.899887	0.564811	1.43375
SEMA3A	0.0175022	0.81594	1.01766	0.87821	1.17924
GTSE1	0.287922	0.0337237	1.33365	1.0224	1.73966
SEMA3C	0.0351294	0.650721	1.03575	0.889636	1.20587
TTC38	0.0652571	0.751348	1.06743	0.712915	1.59825
ACAT1	-0.0376998	0.823686	0.963002	0.691195	1.34169
GRAMD4	0.057411	0.626687	1.05909	0.840355	1.33476
CELSR1	0.171619	0.0605702	1.18723	0.992407	1.42029
WNT8B	-4.89734	0.0139566	0.00746645	0.000150465	0.370503
ZNF638	-0.19597	0.211744	0.822037	0.604385	1.11807
SLC25A40	-0.0692298	0.680996	0.933112	0.670798	1.298
TIMM21	0.10768	0.634423	1.11369	0.714511	1.73589
ADD2	-0.00836647	0.968157	0.991668	0.657617	1.49541
RASAL2	-0.0740793	0.689404	0.928598	0.645735	1.33537
VPS9D1	-0.106734	0.568171	0.898764	0.622966	1.29666
ZNF37A	-0.267991	0.130205	0.764914	0.540596	1.08231
MARK3	-0.357999	0.0549242	0.699073	0.485027	1.00758
SLC25A3	0.387867	0.0750472	1.47383	0.961585	2.25897
FNDC3B	-0.203669	0.155514	0.815732	0.615869	1.08046
FOSL2	0.0295664	0.803927	1.03001	0.815587	1.3008
CACNG4	-0.0873485	0.590772	0.916358	0.66649	1.2599
FRYL	-0.223391	0.263894	0.799802	0.540486	1.18353
TMEM131	-0.158094	0.424698	0.85377	0.579122	1.25867
FSCN1	0.0523525	0.364047	1.05375	0.941112	1.17986
ACTB	0.229645	0.25795	1.25815	0.845159	1.87296
MOCOS	0.0188487	0.831871	1.01903	0.856277	1.21271
PLD1	-0.170136	0.264754	0.84355	0.625538	1.13754
ATP12A	0.112674	0.308085	1.11927	0.901232	1.39005
WDR62	0.414299	0.0277663	1.51331	1.04634	2.18868
DLG1	-0.171822	0.32765	0.842129	0.596987	1.18793
RAB7A	0.342835	0.0854608	1.40894	0.953262	2.08243
BCAP29	-0.20018	0.104412	0.818583	0.64288	1.04231
SEC31B	-0.597803	0.00171623	0.550019	0.378517	0.799227
SART3	0.0569954	0.819562	1.05865	0.64874	1.72757
ARHGAP15	-0.174721	0.165946	0.839692	0.655792	1.07516
TUBA3D	-0.367684	0.663076	0.692336	0.132418	3.61983
EXOSC7	0.219777	0.435213	1.2458	0.717301	2.16369
KIFAP3	0.0511107	0.746536	1.05244	0.771956	1.43483
MKRN2	-0.230814	0.270081	0.793887	0.526764	1.19647
MCM6	0.0155733	0.933263	1.0157	0.705447	1.46239
REXO2	-0.351689	0.0518311	0.703499	0.493532	1.00279
RBM7	-0.49342	0.0405583	0.610535	0.380745	0.979009
RBMS2	0.0412602	0.840252	1.04212	0.697725	1.55652
BAZ2A	-0.0740112	0.709764	0.928661	0.628905	1.37129
PTPN23	0.214858	0.236701	1.23969	0.868463	1.76959
MLH1	-0.145801	0.508319	0.864329	0.561117	1.33139
UNG	0.576832	0.00571051	1.78039	1.18269	2.68015
FMO4	0.00885821	0.953905	1.0089	0.747142	1.36236
KLHL20	-0.0799834	0.640097	0.923132	0.660166	1.29084
RGS11	-0.0286474	0.833994	0.971759	0.743378	1.2703
SLC46A1	-0.321888	0.205858	0.72478	0.440168	1.19342
PLXNA2	0.0450232	0.710449	1.04605	0.824755	1.32673
SPAG5	0.21021	0.170516	1.23394	0.913564	1.66666
ANKRD13A	-0.405409	0.0213602	0.666704	0.472061	0.941605
TPD52	-0.0137552	0.903464	0.986339	0.789753	1.23186
ACACB	0.139892	0.464298	1.15015	0.790742	1.67291
TRAF4	0.293419	0.0616597	1.34101	0.985778	1.82424
PAG1	-0.00328366	0.974369	0.996722	0.815796	1.21777
GPATCH1	-0.221424	0.428644	0.801377	0.463144	1.38662
ICAM3	-0.505291	0.00321776	0.60333	0.431087	0.844393
NT5C2	-0.135319	0.437071	0.873437	0.620895	1.2287
MCAM	0.0716038	0.2665	1.07423	0.946771	1.21885
GPC4	0.0450357	0.471207	1.04607	0.925454	1.1824
MBNL3	-0.133103	0.322622	0.875375	0.672428	1.13957
CAMSAP3	0.127645	0.320353	1.13615	0.88328	1.46141
RAP1GAP	0.127615	0.167223	1.13612	0.947928	1.36166
XAB2	-0.250669	0.168978	0.77828	0.54452	1.11239
ARHGEF1	-0.182515	0.189818	0.833172	0.634223	1.09453
LOC100505585	-0.182515	0.189818	0.833172	0.634223	1.09453
STXBP2	-0.184281	0.0857376	0.831702	0.674032	1.02625
MAP2K7	-0.0733312	0.787482	0.929293	0.545268	1.58378
NMRK2	0.0778784	0.245377	1.08099	0.947887	1.23279
DGKD	-0.148311	0.378405	0.862163	0.619824	1.19925
CTTNBP2	-0.0620768	0.557321	0.939811	0.76383	1.15634
RARB	0.0130395	0.894512	1.01312	0.835519	1.22848
TOP2B	-0.223802	0.0783291	0.799473	0.623151	1.02569
TM9SF3	-0.0669033	0.693298	0.935286	0.670728	1.30419
NFKB2	-0.292896	0.0249322	0.7461	0.577588	0.963776
UBE2T	0.360152	0.00611594	1.43355	1.10813	1.85453
PPP1R12B	0.043806	0.740422	1.04478	0.806256	1.35387
DNAJC10	-0.0185965	0.908578	0.981575	0.714623	1.34825
GTF3C1	0.295097	0.193627	1.34326	0.860849	2.096
IL4R	-0.188869	0.0879457	0.827895	0.666435	1.02847
USP33	-0.322639	0.024805	0.724236	0.54641	0.959933
PAK3	-0.029604	0.933816	0.97083	0.48273	1.95246
CAPN6	-0.185348	0.364485	0.830815	0.556584	1.24016
SNRPA	0.219129	0.299829	1.24499	0.822743	1.88395
SPAG6	0.130705	0.638559	1.13963	0.660549	1.96618
EXOSC5	0.264427	0.0884203	1.30268	0.961022	1.76582
DYNC1I2	0.0986186	0.633792	1.10365	0.735568	1.65591
APBB1IP	-0.323338	0.00172521	0.723729	0.591225	0.88593
LRCH4	-0.170071	0.406111	0.843605	0.564783	1.26007
FAM76B	-0.302346	0.065204	0.739082	0.535941	1.01922
SIRT6	0.0529812	0.766477	1.05441	0.74329	1.49576
TYR	0.0382244	0.349688	1.03896	0.958979	1.12562
POLD3	0.101677	0.678036	1.10703	0.684986	1.7891
ACTN2	0.161761	0.417805	1.17558	0.7949	1.73857
CAPZB	-0.176579	0.45085	0.838133	0.529627	1.32634
GPR137B	0.0237017	0.78984	1.02398	0.860192	1.21897
NAALAD2	-0.351708	0.280859	0.703485	0.37123	1.33311
JADE1	-0.23419	0.134595	0.791211	0.582186	1.07528
SLC25A43	-0.153464	0.395152	0.857731	0.60218	1.22173
UBE2A	-0.217009	0.280521	0.804923	0.54273	1.19378
FGFR1	-0.0922231	0.304897	0.911902	0.764603	1.08758
FKBP6	2.25439	0.0302235	9.52944	1.24051	73.2038
SMC1B	-0.262352	0.319124	0.76924	0.459102	1.28889
FBLN1	0.186687	0.0154165	1.20525	1.03628	1.40176
ITGA8	-0.00984179	0.950303	0.990206	0.726634	1.34939
CST7	-0.192086	0.00416009	0.825236	0.723642	0.941093
MAP2	0.0380037	0.668108	1.03874	0.873082	1.23582
PIAS2	-0.231522	0.432866	0.793326	0.444815	1.41489
AMPH	-0.104573	0.485023	0.900709	0.671591	1.20799
ARAF	-0.273823	0.262328	0.760466	0.471131	1.22749
MCCC1	-0.197694	0.295935	0.820621	0.566423	1.1889
LAMP3	-0.321717	0.00872673	0.724903	0.569982	0.921932
FAP	-0.0597435	0.610119	0.942006	0.748724	1.18518
NEBL	0.0561962	0.753064	1.05781	0.745347	1.50125
ACER3	-0.0425128	0.768511	0.958378	0.722084	1.272
UBE2K	-0.0496433	0.809317	0.951569	0.635807	1.42415
PIK3C3	-0.231524	0.230922	0.793323	0.543183	1.15866
N4BP2	-0.138562	0.475053	0.87061	0.595252	1.27334
TIGAR	0.135785	0.351789	1.14544	0.860678	1.52441
TULP3	0.017712	0.910246	1.01787	0.748085	1.38495
SYNJ2	-0.320188	0.0971756	0.726012	0.497316	1.05988
ADCY2	0.0276094	0.804345	1.02799	0.826274	1.27896
PPP2R5C	-0.492452	0.0196676	0.611126	0.404045	0.92434
GNB1	-0.000124117	0.999582	0.999876	0.628459	1.5908
HOXA9	0.31343	0.137255	1.36811	0.904888	2.06846
EDN1	-0.131948	0.456396	0.876386	0.619293	1.24021
MLLT10	-0.170671	0.322453	0.843099	0.601244	1.18224
ZCWPW1	-0.811872	2.94737e-05	0.444026	0.303377	0.649882
ADCYAP1R1	0.217807	0.37165	1.24335	0.771029	2.005
P2RY10	-0.363435	0.00671029	0.695284	0.534621	0.904229
ITM2A	-0.248133	0.00113729	0.780256	0.671942	0.906029
NRDC	-0.200447	0.338226	0.818365	0.542982	1.23341
VDAC3	0.154961	0.450775	1.16761	0.78053	1.74666
PCM1	-0.205973	0.127663	0.813855	0.624393	1.06081
TNRC6C	-0.291252	0.137639	0.747327	0.508773	1.09773
CBFA2T2	-0.226516	0.306161	0.797307	0.516663	1.23039
BRINP1	2.10743	7.87975e-06	8.22703	3.26433	20.7344
ITCH	-0.249446	0.103885	0.779233	0.57691	1.05251
PKD2L2	-6.51938	0.00581776	0.00147458	1.43386e-05	0.151647
TP53INP2	0.0800492	0.524124	1.08334	0.846834	1.3859
SDF4	-0.184751	0.292003	0.831311	0.589553	1.17221
MYH7B	-1.13279	0.0573114	0.322132	0.100182	1.03581
TP73	-0.06809	0.731314	0.934176	0.633344	1.3779
TOLLIP	0.180312	0.333346	1.19759	0.831101	1.72569
UBE2D4	-0.149541	0.546031	0.861103	0.529922	1.39926
CLUL1	-0.0225616	0.897227	0.977691	0.694256	1.37684
RUNX1T1	-0.60175	0.232248	0.547852	0.204121	1.47041
CDH17	0.132409	0.847345	1.14158	0.296507	4.39516
THOC1	-0.429007	0.0246042	0.651155	0.44793	0.946584
FKBP7	0.108539	0.381646	1.11465	0.874048	1.42148
OSBPL6	-0.206592	0.301904	0.813352	0.549464	1.20398
SLC1A3	-0.263194	0.019702	0.768593	0.616066	0.958883
XRCC5	0.166755	0.475919	1.18146	0.746983	1.86866
LXN	-0.0838824	0.3367	0.919539	0.774906	1.09117
SP140	-0.492056	0.0011671	0.611368	0.454257	0.822817
MKNK1	-0.409444	0.154121	0.66402	0.378118	1.1661
TNS1	-0.0892158	0.31083	0.914648	0.769704	1.08689
REXO1	-0.153087	0.430905	0.858055	0.586239	1.2559
SAR1A	-0.0848431	0.677663	0.918656	0.615753	1.37056
CDC14A	-0.553411	0.0219414	0.574985	0.358159	0.923077
RAPGEF3	0.000511808	0.997701	1.00051	0.706344	1.41719
CEACAM1	0.0137118	0.837396	1.01381	0.889372	1.15565
SENP1	0.0381468	0.861639	1.03888	0.676491	1.59541
CIC	-0.0906535	0.611686	0.913334	0.643624	1.29607
LIPE	-0.00646437	0.964156	0.993556	0.74946	1.31715
FDFT1	0.105602	0.485314	1.11138	0.826118	1.49514
PAFAH1B3	0.130201	0.351877	1.13906	0.865962	1.49828
OPHN1	-0.121806	0.268323	0.88532	0.713567	1.09841
KIF22	0.185069	0.326563	1.2033	0.831385	1.7416
CARMIL1	-0.0993669	0.417745	0.90541	0.71198	1.15139
PGM1	0.0678251	0.534783	1.07018	0.863867	1.32576
DDX1	-0.143336	0.431555	0.866463	0.606218	1.23843
DNM2	-0.0300494	0.911349	0.970398	0.571759	1.64697
EPB41L2	-0.26465	0.0269824	0.767475	0.607035	0.970319
MOXD1	0.0915557	0.126839	1.09588	0.974351	1.23256
STX7	-0.0794983	0.465857	0.92358	0.745899	1.14359
RABL2B	-0.235794	0.376577	0.789944	0.46839	1.33225
RABL2A	-0.235794	0.376577	0.789944	0.46839	1.33225
KEAP1	-0.0757895	0.761644	0.927011	0.568068	1.51276
DDX43	-0.209528	0.180171	0.810967	0.596937	1.10174
PTPRH	-0.0412217	0.707613	0.959616	0.773652	1.19028
DCT	0.0227259	0.484183	1.02299	0.959884	1.09024
SLC35C2	0.163674	0.417564	1.17783	0.792906	1.74962
CRYBG3	-0.144606	0.443583	0.865363	0.597778	1.25273
RFX3	-0.267449	0.312039	0.765329	0.455681	1.28539
RIF1	-0.143842	0.416126	0.866025	0.612292	1.2249
RAB21	-0.463208	0.0557682	0.629261	0.391477	1.01148
SLC4A4	-0.199733	0.151214	0.81895	0.623451	1.07575
SMARCA2	-0.243529	0.0410517	0.783856	0.620543	0.99015
RDH8	-0.0497093	0.479034	0.951506	0.829155	1.09191
SESN1	-0.143546	0.290337	0.866281	0.663901	1.13035
MID2	-0.0443775	0.64256	0.956593	0.79312	1.15376
COL5A3	0.0913163	0.184444	1.09562	0.957397	1.25379
SRCAP	0.38364	0.117552	1.46762	0.907755	2.37278
PUM3	0.014885	0.914532	1.015	0.773411	1.33204
CPB2	0.5194	0.0304103	1.68102	1.05035	2.69036
CHRNA3	0.150901	0.761145	1.16288	0.439522	3.07674
KCNN2	-0.066448	0.40813	0.935712	0.799402	1.09526
CNOT4	-0.36777	0.152729	0.692276	0.418176	1.14604
PSEN1	-0.326694	0.130661	0.721305	0.472217	1.10178
CPOX	-0.0739109	0.601055	0.928754	0.704014	1.22524
CLDND1	-0.170465	0.316409	0.843273	0.604141	1.17706
MOK	-0.067854	0.531739	0.934397	0.755391	1.15582
HSP90AA1	0.0147716	0.896358	1.01488	0.812626	1.26748
RBL1	-0.2212	0.194659	0.801556	0.573792	1.11973
DLGAP4	0.164643	0.421596	1.17897	0.789078	1.76152
IGSF9B	-0.137942	0.698653	0.871149	0.43331	1.7514
CROCCP3	-0.637534	0.0734945	0.528594	0.262974	1.06251
NDC80	-0.109379	0.40673	0.896391	0.692276	1.16069
AP4E1	-0.332658	0.143919	0.717016	0.458948	1.12019
RSBN1	-0.359463	0.0698648	0.698051	0.47326	1.02961
MAGI3	-0.00199393	0.993317	0.998008	0.625884	1.59138
CXCL2	-0.191712	0.257653	0.825545	0.59235	1.15054
COL4A4	-0.921822	0.00536369	0.397794	0.207897	0.761147
TCF7	-0.172073	0.10078	0.841917	0.685517	1.034
OSTM1	-0.130964	0.170093	0.87725	0.727556	1.05774
CDH7	0.20859	0.618654	1.23194	0.541858	2.80087
IMPG2	-2.68726	0.143181	0.0680674	0.00186448	2.48496
PCNP	-0.193427	0.13083	0.82413	0.641239	1.05919
EXD2	-0.187559	0.359767	0.82898	0.554903	1.23843
ARG2	0.109198	0.423467	1.11538	0.853686	1.4573
MEF2C	-0.120533	0.314935	0.886448	0.700741	1.12137
PTPRC	-0.225654	0.00260566	0.797994	0.688975	0.924264
PKP1	0.146682	0.00200301	1.15799	1.0551	1.2709
UBA5	-0.12731	0.523426	0.880461	0.595493	1.3018
STK17B	-0.227376	0.0259868	0.796621	0.652111	0.973156
CDC14B	-0.132391	0.524969	0.875999	0.582417	1.31757
ZNF510	-0.165898	0.424816	0.847133	0.563656	1.27318
LRP2	-0.115011	0.246706	0.891356	0.733735	1.08284
ZNF506	-0.28784	0.21546	0.749881	0.475549	1.18247
JMJD4	0.304838	0.140671	1.35641	0.904208	2.03475
DUSP12	0.0584223	0.803122	1.06016	0.669736	1.67819
AACS	0.333389	0.0632095	1.39569	0.981818	1.98402
DELE1	-0.359555	0.0898145	0.697987	0.460714	1.05746
CADPS2	-0.191358	0.0655107	0.825837	0.673681	1.01236
PCDHB4	-0.19935	0.275725	0.819263	0.572458	1.17247
PCDHA6	-0.485357	0.351655	0.615477	0.221635	1.70917
PCDHGA2	-0.407367	0.165665	0.6654	0.374067	1.18363
HSPB11	-0.269365	0.20654	0.763864	0.502917	1.16021
PHLPP1	0.0706438	0.562326	1.0732	0.845075	1.3629
ATP8B1	0.0754645	0.680039	1.07838	0.753386	1.54358
IL12RB2	-0.0371311	0.653802	0.96355	0.819222	1.13331
SMARCD3	0.106605	0.426302	1.11249	0.855527	1.44665
WDR70	-0.470512	0.0276799	0.624683	0.410925	0.949635
FYB1	-0.267622	0.0012879	0.765197	0.650128	0.900633
MPP4	0.185941	0.586582	1.20435	0.61617	2.35399
STRADB	0.228755	0.0747515	1.25703	0.977412	1.61665
BZW1	0.0607729	0.728793	1.06266	0.753703	1.49826
PGR	-1.89356	0.373751	0.150535	0.00232031	9.7663
C1QTNF3	0.0567504	0.259129	1.05839	0.959045	1.16803
ME2	-0.0438613	0.792575	0.957087	0.690203	1.32717
C5orf22	-0.0597707	0.643692	0.94198	0.73122	1.21349
CCNT2	-0.277406	0.0986371	0.757747	0.545187	1.05318
FAM135A	-0.561452	0.0315551	0.57038	0.341886	0.951585
COL19A1	-0.0491869	0.700357	0.952003	0.741045	1.22302
EPB41L3	-0.113291	0.261926	0.892891	0.732553	1.08832
COBLL1	-0.0321699	0.875346	0.968342	0.647845	1.44739
DLG3	-0.134225	0.347436	0.874394	0.660856	1.15693
KCNK2	0.213943	0.024825	1.23855	1.02746	1.49301
SERTAD4	-0.0370336	0.801087	0.963644	0.72243	1.2854
TRAF5	-0.129753	0.354022	0.878312	0.667547	1.15562
MRPL22	-0.54772	0.0438395	0.578267	0.339489	0.984989
GEMIN5	0.129164	0.526584	1.13788	0.762905	1.69715
NFE2L1	0.0636825	0.767293	1.06575	0.698997	1.62495
SEMA5B	-0.149962	0.63155	0.86074	0.466323	1.58876
GSK3B	0.243547	0.210221	1.27577	0.871599	1.86735
ITGB5	0.114033	0.279809	1.12079	0.911404	1.37828
ERC1	0.165258	0.295707	1.1797	0.865462	1.60803
XPO1	-0.0817886	0.597489	0.921467	0.68019	1.24833
LINC01587	0.0971763	0.629548	1.10205	0.742543	1.63563
RNF13	-0.206793	0.114693	0.813188	0.628933	1.05142
TRPM3	-0.513881	0.271323	0.59817	0.239431	1.4944
PALB2	-0.231022	0.277942	0.793722	0.522902	1.2048
DOPEY1	-0.610171	0.00568702	0.543258	0.352522	0.837194
LYRM2	-0.237635	0.103159	0.78849	0.592489	1.04933
BCKDHB	-0.306663	0.0755007	0.735898	0.524755	1.032
KAT6A	-0.128929	0.476566	0.879036	0.616361	1.25366
ZCCHC6	-0.284711	0.0822615	0.752232	0.545618	1.03709
ULK2	0.0254554	0.875286	1.02578	0.746445	1.40965
GRHL2	0.249295	0.1608	1.28312	0.905636	1.81795
TNPO1	-0.197526	0.194989	0.820759	0.608804	1.1065
PLOD1	-0.00499221	0.970856	0.99502	0.761238	1.3006
P2RX5	-0.367539	0.0477331	0.692436	0.481231	0.996336
ITGAE	-0.260979	0.207696	0.770297	0.513265	1.15604
DIS3	-0.0571181	0.729218	0.944482	0.683508	1.3051
PIBF1	-0.104608	0.431676	0.900677	0.693954	1.16898
TDRD3	0.0583866	0.497459	1.06012	0.895588	1.25489
NUFIP1	0.219071	0.296312	1.24492	0.82526	1.87798
PDS5B	-0.105779	0.518173	0.899623	0.652703	1.23995
OXCT1	-0.13745	0.195808	0.871578	0.707721	1.07337
RRAGB	-0.0831569	0.612959	0.920207	0.666741	1.27003
EPYC	0.0220206	0.858718	1.02226	0.802165	1.30276
CYLD	-0.337487	0.0182363	0.713562	0.539197	0.944311
SLC27A5	0.201412	0.414542	1.22313	0.753967	1.98423
ZNF324	0.594353	0.0438405	1.81186	1.01654	3.2294
ZNF671	-0.154984	0.341693	0.856429	0.622224	1.17879
ZNF416	0.297421	0.207668	1.34638	0.847704	2.13842
ZNF586	-0.316013	0.228843	0.72905	0.435733	1.21981
ZNF446	0.0535573	0.857665	1.05502	0.587586	1.8943
ZNF264	-0.125807	0.627776	0.881785	0.530274	1.46631
RPS5	0.151972	0.309321	1.16413	0.868481	1.56042
FAT1	-0.0226193	0.833433	0.977635	0.791816	1.20706
YTHDC1	-0.333323	0.0838318	0.716539	0.491055	1.04556
CHMP2B	-0.392643	0.010627	0.67527	0.499636	0.912642
SMAP2	-0.333463	0.035374	0.716438	0.52514	0.977423
PPIE	0.023441	0.926806	1.02372	0.620838	1.68804
ZMPSTE24	0.0363989	0.840066	1.03707	0.728253	1.47684
STARD7	0.167188	0.466675	1.18198	0.75353	1.85403
NOA1	-0.0686385	0.734226	0.933664	0.628209	1.38764
REST	-0.270769	0.0907781	0.762793	0.557358	1.04395
HAL	0.211094	0.0897873	1.23503	0.967752	1.57612
SSH1	0.353778	0.0595028	1.42444	0.985925	2.05799
GSTP1	0.208344	0.00754493	1.23164	1.05708	1.43502
APLP2	-0.0981163	0.38409	0.906543	0.726833	1.13069
FAM234B	-0.253154	0.214704	0.776348	0.520452	1.15806
SLCO1A2	-0.318536	0.420508	0.727213	0.335019	1.57853
WBP11	0.0182425	0.923156	1.01841	0.702977	1.47538
EIF3I	0.320708	0.142914	1.3781	0.897316	2.1165
NKAIN1	0.202234	0.0700612	1.22413	0.983564	1.52354
COL16A1	-0.142294	0.159659	0.867366	0.711328	1.05763
TXLNA	0.018604	0.931905	1.01878	0.664896	1.56101
NCOA1	-0.421352	0.0203428	0.656159	0.459636	0.936708
AGBL5	0.149175	0.459158	1.16088	0.782075	1.72315
EFR3B	-0.115378	0.323278	0.891029	0.708702	1.12026
KIF3C	0.274524	0.0220088	1.3159	1.04038	1.66439
RAB10	-0.10319	0.615232	0.901956	0.603156	1.34878
GCKR	-1.2539	0.382019	0.28539	0.0171594	4.74651
HADHA	0.486024	0.021516	1.62584	1.07427	2.46061
MAPRE3	0.0277946	0.839022	1.02818	0.786336	1.34442
CAD	0.275225	0.0936359	1.31683	0.954535	1.81663
CD59	-0.299628	0.0158067	0.741094	0.581022	0.945265
CD82	-0.195366	0.0201005	0.822534	0.69761	0.969829
BCORL1	0.46278	0.00668542	1.58848	1.13694	2.21936
ATRX	-0.280364	0.0681718	0.755508	0.558976	1.02114
AK6	-0.421669	0.0206737	0.655951	0.458938	0.937539
FCN1	-0.345879	0.0166839	0.707598	0.533073	0.939262
MYNN	-0.393564	0.0575859	0.674648	0.44942	1.01275
MECOM	-0.288728	0.282974	0.749216	0.442285	1.26914
SCAMP1	-0.292417	0.043119	0.746457	0.562263	0.990992
PREP	-0.299761	0.0443089	0.740995	0.55328	0.992399
HACE1	-0.523332	0.0468985	0.592543	0.353636	0.992849
SEH1L	-0.127759	0.519723	0.880066	0.596473	1.29849
WDR47	-0.120188	0.472716	0.886754	0.638751	1.23105
WDFY1	-0.0694541	0.533479	0.932903	0.749716	1.16085
OVGP1	-0.552979	0.0650384	0.575234	0.319686	1.03506
SLC25A24	-0.0456656	0.754882	0.955361	0.717242	1.27254
MAP3K4	-0.338963	0.071612	0.712509	0.492763	1.03025
PILRA	-0.366836	0.00268794	0.692923	0.545316	0.880486
IGSF9	0.310883	0.0356174	1.36463	1.02113	1.82369
ABCB1	-0.525815	0.0149843	0.591073	0.386957	0.902859
ZNF213	0.213378	0.395277	1.23785	0.756852	2.02454
AKR1B1	-0.102996	0.361837	0.90213	0.722979	1.12567
CPNE3	-0.22295	0.133321	0.800155	0.598071	1.07052
RRN3	-0.206372	0.308276	0.81353	0.546964	1.21001
CTTN	0.257561	0.06438	1.29377	0.98474	1.69978
WNT11	0.163862	0.329833	1.17805	0.847281	1.63795
MTIF2	-0.168139	0.3344	0.845236	0.600774	1.18917
DDHD2	-0.266572	0.127436	0.766001	0.543712	1.07917
TTC39A	0.114558	0.132811	1.12138	0.965781	1.30204
EPS15	-0.254826	0.0959825	0.775051	0.574153	1.04624
ORC1	0.318036	0.0442519	1.37443	1.00821	1.87366
MGST2	0.0098561	0.926358	1.0099	0.819432	1.24465
CHERP	0.184373	0.366037	1.20246	0.806218	1.79346
ATG16L1	-0.20494	0.334386	0.814696	0.537381	1.23512
USP40	-0.182495	0.381308	0.833189	0.553747	1.25365
POMGNT1	0.41768	0.018899	1.51843	1.07139	2.15202
RAD54L	0.323611	0.0311782	1.38211	1.02969	1.85514
MAST2	0.272183	0.109451	1.31283	0.940732	1.8321
DNAJA1	-0.0687632	0.656527	0.933548	0.689478	1.26402
B4GALT1	-0.164068	0.215635	0.848684	0.654575	1.10036
CHMP5	-0.195907	0.180538	0.822089	0.617149	1.09508
NFX1	-0.336723	0.148636	0.714107	0.452193	1.12772
AQP6	0.214743	0.636922	1.23954	0.508161	3.02359
DIMT1	-0.259978	0.181503	0.771069	0.526589	1.12905
IPO11	-0.174122	0.360386	0.840194	0.578539	1.22019
IPO11-LRRC70	-0.174122	0.360386	0.840194	0.578539	1.22019
FOLH1	-0.0273941	0.780751	0.972978	0.802284	1.17999
EIF2AK1	0.23023	0.320966	1.25889	0.798969	1.98356
NME8	-1.54975	0.000756839	0.2123	0.0861572	0.52313
EPDR1	-0.00393698	0.956537	0.996071	0.864571	1.14757
SNX10	-0.111418	0.138564	0.894565	0.771936	1.03667
SEPHS1	0.225707	0.287295	1.25321	0.826933	1.89923
MRPL28	0.0100227	0.952107	1.01007	0.728294	1.40087
HBQ1	0.00915561	0.946343	1.0092	0.772997	1.31757
ITPKC	0.250904	0.176314	1.28519	0.893352	1.84889
FAT2	0.139658	0.310905	1.14988	0.877685	1.50649
RBM22	-0.527784	0.0130602	0.589911	0.388859	0.894913
TMED2	-0.0890063	0.661612	0.91484	0.614113	1.36283
ERO1B	-0.255242	0.105806	0.774729	0.568611	1.05556
ZFAND6	-0.518017	0.00250034	0.595701	0.425777	0.83344
HSD17B2	0.178629	0.411889	1.19558	0.780336	1.83178
TXLNG	-0.0879586	0.626503	0.915799	0.642618	1.30511
PPEF1	0.599641	0.000116904	1.82147	1.34256	2.47121
LAT2	-0.306305	0.0141959	0.736162	0.576305	0.94036
HUWE1	0.110911	0.651906	1.1173	0.690069	1.80902
ZW10	-0.216068	0.292319	0.80568	0.538903	1.20452
ALG9	-0.0808731	0.786654	0.922311	0.513496	1.6566
MYBPC2	-1.31175	0.0199653	0.269348	0.0892243	0.8131
NOX4	-0.256927	0.029836	0.773425	0.613396	0.975203
ACOX3	0.308612	0.189017	1.36153	0.859082	2.15786
MTMR2	0.121704	0.432334	1.12942	0.833531	1.53034
PPP1R15A	-0.0597715	0.661864	0.94198	0.720622	1.23133
HSD17B14	0.0772838	0.341452	1.08035	0.921324	1.26682
TRIP6	0.0322462	0.756391	1.03277	0.842415	1.26614
ACHE	-0.346127	0.0453314	0.707423	0.504061	0.992832
FTL	0.00227537	0.985496	1.00228	0.784234	1.28095
SRRT	0.213169	0.426504	1.23759	0.731802	2.09297
BAX	0.38134	0.0439513	1.46425	1.01039	2.12197
NLK	-0.25488	0.120196	0.77501	0.561943	1.06886
PIGS	0.261926	0.149252	1.29943	0.910247	1.85501
ADAMTS2	-0.000984801	0.991211	0.999016	0.838441	1.19034
TMPRSS11E	0.204472	0.165738	1.22688	0.918817	1.63823
ATXN7L3	0.125952	0.621977	1.13423	0.687475	1.8713
PGS1	-0.572783	0.012684	0.563954	0.359449	0.88481
PSMC5	-0.278383	0.197967	0.757007	0.495488	1.15655
UIMC1	-0.297146	0.160109	0.742935	0.490784	1.12463
CETP	-0.0886464	0.29737	0.915169	0.774628	1.08121
MMP2	0.0426584	0.40274	1.04358	0.944345	1.15325
MT3	0.056585	0.739427	1.05822	0.758168	1.47701
LPCAT2	-0.104148	0.339846	0.901092	0.727594	1.11596
GNAO1	-0.0204421	0.836756	0.979765	0.806627	1.19007
OGFOD1	0.449907	0.0680441	1.56817	0.967202	2.54253
SH3BP2	-0.170624	0.414747	0.843139	0.559526	1.27051
NOP14	0.310236	0.13743	1.36375	0.905645	2.05357
ADD1	-0.0036384	0.986854	0.996368	0.646326	1.53599
L2HGDH	-0.136094	0.538221	0.872761	0.565831	1.34618
TXNDC16	-0.314875	0.0750441	0.72988	0.516052	1.03231
RTRAF	-0.367607	0.155895	0.692389	0.416716	1.15043
NID2	0.0911707	0.421969	1.09546	0.876905	1.36848
GMCL1	-0.186903	0.266644	0.829524	0.596499	1.15358
SF3B2	-0.118188	0.625693	0.888529	0.552631	1.42859
KLHL42	0.0092542	0.958097	1.0093	0.714657	1.42541
GNAS	0.16541	0.271963	1.17988	0.878356	1.5849
DNM1L	-0.0603962	0.707492	0.941391	0.686691	1.29056
PTHLH	-0.0408749	0.781302	0.959949	0.719323	1.28107
PHACTR3	0.0703148	0.77539	1.07285	0.661872	1.739
ERGIC2	-0.277828	0.049381	0.757427	0.574128	0.999248
TFAP2C	-0.048844	0.397439	0.95233	0.850462	1.0664
AURKA	0.213926	0.107399	1.23853	0.954563	1.60697
CASS4	-0.628529	0.0310672	0.533376	0.301239	0.9444
PIR	0.0803355	0.244115	1.08365	0.946631	1.2405
AAMDC	-0.0348768	0.817174	0.965724	0.718518	1.29798
RFX2	-0.314884	0.286431	0.729874	0.409081	1.30223
METTL2A	0.215812	0.35582	1.24087	0.784837	1.96188
SULT2B1	0.149704	0.0538857	1.16149	0.997502	1.35244
ALG6	-0.178197	0.399995	0.836778	0.552569	1.26717
CNOT3	0.296063	0.289437	1.34456	0.777481	2.32524
GP6	-1.16685	0.457159	0.311348	0.0143692	6.74617
PTPN4	-0.367033	0.179423	0.692786	0.405407	1.18388
DDX18	-0.10996	0.552747	0.89587	0.62313	1.28799
KHSRP	0.473648	0.0260741	1.60584	1.05806	2.43721
GNA11	0.288978	0.183815	1.33506	0.871827	2.04443
ASAP3	-0.101735	0.42147	0.903269	0.704843	1.15755
EDEM2	-0.211663	0.236037	0.809237	0.570202	1.14848
DNMT3B	0.300222	0.119962	1.35016	0.924778	1.97121
REM1	-0.198677	0.0708899	0.819815	0.660823	1.01706
TPX2	0.186289	0.157379	1.20477	0.930587	1.55974
FER1L4	-0.865124	0.00682027	0.420999	0.224955	0.787891
PDRG1	-0.0314436	0.89483	0.969046	0.607966	1.54458
EPB41L1	0.0477174	0.654405	1.04887	0.851118	1.29258
SLC15A1	0.142699	0.23612	1.15338	0.910853	1.46049
DOCK9	-0.204751	0.257569	0.81485	0.571659	1.1615
ANKRD10	-0.142976	0.19286	0.866775	0.698948	1.0749
TGDS	-0.0826006	0.449422	0.920719	0.743312	1.14047
DOCK3	-0.448463	0.0964748	0.638609	0.376339	1.08366
C3orf18	0.107874	0.333082	1.11391	0.895332	1.38584
COQ9	0.482101	0.0182878	1.61947	1.0851	2.417
TMEM40	0.202485	0.079435	1.22444	0.9765	1.53534
KIF9	0.173152	0.5683	1.18905	0.65596	2.15537
ARHGAP28	-0.0414475	0.819886	0.9594	0.671511	1.37071
CRLS1	-0.403137	0.0725208	0.668221	0.430367	1.03753
PPP1R13B	-0.153422	0.483931	0.857767	0.558221	1.31805
ATRN	-0.0711342	0.666388	0.931337	0.673995	1.28694
SMOX	-0.0700421	0.575716	0.932355	0.729543	1.19155
SIGLEC1	-0.319238	0.00479673	0.726703	0.582116	0.907202
FKBP1A	0.289416	0.149298	1.33565	0.901267	1.97938
NSFL1C	-0.000373751	0.99887	0.999626	0.595872	1.67696
SLC4A11	0.0701533	0.594264	1.07267	0.828633	1.38858
C20orf194	-0.318688	0.0666999	0.727103	0.517202	1.02219
ZNF343	-0.179929	0.455738	0.835329	0.520622	1.34027
EBF4	0.00663323	0.941859	1.00666	0.842297	1.20308
CPXM1	0.0913577	0.142588	1.09566	0.969704	1.23798
MAVS	-0.0405323	0.843501	0.960278	0.642146	1.43602
LZTS3	0.12093	0.421224	1.12855	0.8405	1.51531
XRN2	-0.221038	0.145553	0.801686	0.595292	1.07964
KIZ	-0.261432	0.119562	0.769948	0.553992	1.07009
DYNLL1	0.517287	0.0585278	1.67747	0.981513	2.86691
TESC	-0.115403	0.119219	0.891007	0.770608	1.03022
SNX5	-0.389707	0.0535991	0.677255	0.455914	1.00606
RPL6	-0.160123	0.363969	0.852039	0.603011	1.20391
SIRPG	-0.343268	0.000650862	0.709448	0.5824	0.864211
MAPKAPK5	-0.0594182	0.855015	0.942313	0.498197	1.78233
P2RX7	0.00906021	0.91275	1.0091	0.858125	1.18664
ESF1	-0.19218	0.154287	0.825159	0.63344	1.0749
RBBP9	-0.116695	0.458005	0.889857	0.653846	1.21106
ANAPC5	-0.216797	0.365894	0.805093	0.503215	1.28807
SLC23A2	0.0966569	0.450025	1.10148	0.857153	1.41546
SLC8B1	-0.497706	0.0208618	0.607924	0.398556	0.927275
TMEM230	-0.166255	0.435176	0.846831	0.557764	1.28571
DZANK1	-0.591672	0.0744243	0.553401	0.288892	1.0601
KDM2B	-0.00333985	0.989963	0.996666	0.592329	1.67701
CFAP61	0.128142	0.250371	1.13671	0.913605	1.41431
TASP1	-0.289388	0.132379	0.748722	0.513599	1.09148
OAS1	-0.153492	0.0946101	0.857707	0.716435	1.02684
GCN1	0.37551	0.0902043	1.45573	0.942825	2.24767
RPLP0	-0.0146179	0.928821	0.985488	0.715088	1.35814
PXN	0.201332	0.175967	1.22303	0.913695	1.63709
SIRT4	-0.602449	0.0739071	0.547469	0.282765	1.05997
RPH3A	-0.014805	0.919392	0.985304	0.739681	1.31249
KIF16B	-0.224872	0.11663	0.798619	0.603045	1.05762
TRMT6	0.0204803	0.910509	1.02069	0.714155	1.4588
CHGB	-0.0117922	0.903128	0.988277	0.81735	1.19495
PEBP1	0.0681005	0.712879	1.07047	0.744822	1.5385
TBX5	-0.552688	0.109326	0.575401	0.292527	1.13181
BRAP	-0.308168	0.289422	0.734792	0.415487	1.29949
ERP29	-0.0583049	0.787538	0.943362	0.61735	1.44154
NOS1	-0.603538	0.395248	0.546873	0.136017	2.19877
FUS	-0.00228671	0.992087	0.997716	0.634947	1.56775
IGBP1	-0.402061	0.026717	0.66894	0.46873	0.954665
FXYD5	-0.0968821	0.252207	0.907663	0.768957	1.07139
ZNF302	-0.151292	0.245671	0.859597	0.665834	1.10975
GRAMD1A	0.119994	0.522094	1.12749	0.78082	1.62808
FXYD3	-0.0384029	0.36337	0.962325	0.885848	1.0454
HEPH	-0.204673	0.174024	0.814914	0.60667	1.09464
CDIP1	0.395042	0.00695484	1.48445	1.11424	1.97766
CMTM1	-0.0507162	0.830734	0.950548	0.597063	1.51331
KCNH4	0.319744	0.429981	1.37678	0.622315	3.0459
GANAB	0.0997375	0.60821	1.10488	0.75458	1.6178
GMIP	-0.186622	0.185159	0.829757	0.629601	1.09355
RBM41	-0.425253	0.0519761	0.653604	0.425647	1.00365
BIRC5	0.173065	0.169346	1.18894	0.928903	1.52178
LAG3	-0.251794	0.00131153	0.777405	0.66673	0.906451
MLF2	0.169031	0.349414	1.18416	0.831088	1.68722
OTUB2	0.291106	0.0921538	1.33791	0.953443	1.8774
DDX24	-0.498975	0.0320119	0.607153	0.384788	0.95802
ZBTB25	-0.793401	0.00652309	0.452304	0.255367	0.801115
NECAP1	-0.361712	0.0762903	0.696483	0.466895	1.03897
ARHGAP4	-0.187314	0.0348604	0.829184	0.696763	0.986771
ANKRD24	-0.240709	0.482398	0.78607	0.401587	1.53866
DHX32	0.217603	0.276204	1.24309	0.840232	1.83911
RCOR1	0.0348212	0.86408	1.03543	0.694985	1.54266
GPATCH2L	-0.0774605	0.737166	0.925464	0.588704	1.45486
LTBP4	-0.154614	0.174714	0.856746	0.685304	1.07108
BLVRB	0.077793	0.628066	1.0809	0.789041	1.48071
SLC9A1	0.286793	0.147264	1.33215	0.903877	1.96334
SPTLC1	-0.0624826	0.733514	0.939429	0.655611	1.34612
PAPOLA	-0.211718	0.185412	0.809193	0.591516	1.10697
CCNK	-0.237104	0.448001	0.788909	0.427595	1.45553
PCBP4	0.171234	0.123954	1.18677	0.954159	1.47608
RGS1	-0.0397491	0.431162	0.96103	0.870475	1.06101
YPEL3	-0.255032	0.069007	0.774892	0.588651	1.02006
MRPS33	-0.114197	0.569231	0.892082	0.602042	1.32185
NDUFB2	0.0669796	0.704954	1.06927	0.75599	1.51238
NUDC	0.023263	0.907601	1.02354	0.691029	1.51604
MAEA	-0.0294424	0.901082	0.970987	0.610358	1.54469
ICAM1	-0.157574	0.0683084	0.854214	0.721092	1.01191
STRN4	0.484144	0.0355321	1.62278	1.03331	2.54854
IRAK3	-0.10534	0.498591	0.900018	0.663359	1.22111
LYZ	-0.151166	0.00437622	0.859705	0.774811	0.9539
MUL1	0.243716	0.275311	1.27598	0.823533	1.97701
TFAP4	0.398024	0.0988818	1.48888	0.928035	2.38866
PDCD7	-0.199272	0.441781	0.819327	0.493104	1.36137
SPG21	-0.216386	0.449728	0.805424	0.459566	1.41157
DNAJB11	-0.0865062	0.691877	0.91713	0.597903	1.40679
P3H2	-0.0449872	0.547337	0.95601	0.825708	1.10687
THPO	-0.00204286	0.993766	0.997959	0.597812	1.66595
CHRD	-0.19296	0.313677	0.824515	0.566473	1.2001
FLT3LG	-0.912307	0.000816815	0.401597	0.235384	0.685179
RAB11FIP3	0.121442	0.562183	1.12912	0.748846	1.70251
GNPTG	-0.177462	0.302215	0.837393	0.597743	1.17313
ZNF268	-0.0148097	0.957762	0.985299	0.569574	1.70446
GOLGA3	-0.119995	0.583394	0.886925	0.577627	1.36184
PABPC4	0.234523	0.215996	1.26431	0.871976	1.83316
CD209	-0.199247	0.123588	0.819348	0.635815	1.05586
CERS4	-0.0658667	0.513429	0.936256	0.768427	1.14074
MCOLN1	0.159315	0.396804	1.17271	0.811239	1.69524
USP48	-0.299214	0.051547	0.741401	0.548572	1.00201
EFNB1	0.127386	0.228611	1.13585	0.923124	1.39761
PDPR	0.196761	0.324762	1.21745	0.822944	1.80108
AARS	0.080218	0.598465	1.08352	0.803851	1.4605
GLG1	-0.0531448	0.767153	0.948243	0.667028	1.34802
KIF4A	0.264413	0.0578049	1.30267	0.991287	1.71185
TNRC6A	-0.0710986	0.763186	0.93137	0.586491	1.47905
PLEKHG2	0.0176718	0.899731	1.01783	0.773203	1.33985
DLL3	0.104229	0.0608374	1.10985	0.995269	1.23763
NAT14	0.268673	0.0535466	1.30823	0.995906	1.71849
PITPNM2	0.0437574	0.836219	1.04473	0.689979	1.58187
EXOC1	-0.237014	0.150431	0.78898	0.571177	1.08984
RBM27	-0.526748	0.00497923	0.590522	0.408867	0.852885
POU4F3	-0.422564	0.631183	0.655364	0.116743	3.67904
OSBPL8	-0.272406	0.0269527	0.761545	0.598247	0.969417
DTX2	-0.332594	0.121437	0.717061	0.470721	1.09232
NLRC4	-0.717864	0.0114359	0.487793	0.279658	0.850831
PUS7	0.0896373	0.578179	1.09378	0.797464	1.50019
LAMB4	0.136346	0.784207	1.14608	0.431915	3.0411
NRCAM	-0.0689167	0.413864	0.933404	0.791185	1.10119
LAMB1	0.00941545	0.919417	1.00946	0.841144	1.21146
SLC26A4	-0.0198027	0.860991	0.980392	0.785491	1.22365
SLC26A3	0.13513	0.957361	1.14469	0.0080785	162.197
DLD	-0.00173205	0.991328	0.998269	0.730473	1.36424
WDR7	-0.3886	0.133895	0.678005	0.407902	1.12696
TXNL1	-0.210762	0.297206	0.809967	0.544968	1.20383
IL5RA	-1.07246	0.225106	0.342166	0.0604917	1.93543
ABCC6	-0.471892	0.47169	0.623821	0.172572	2.25502
LOC105369239	-0.471892	0.47169	0.623821	0.172572	2.25502
CMTM6	-0.260602	0.0553565	0.770588	0.59027	1.00599
ITGA6	-0.18138	0.018243	0.834118	0.717507	0.969683
RAPGEF4	0.0272164	0.794761	1.02759	0.837072	1.26147
MAP3K20	0.0141857	0.927261	1.01429	0.747986	1.3754
FH	0.436232	0.0105747	1.54687	1.10714	2.16123
SEL1L3	-0.247232	0.00412063	0.780959	0.659586	0.924667
TF	-0.0316712	0.595983	0.968825	0.861783	1.08916
CDV3	-0.277784	0.160145	0.757461	0.514065	1.1161
MYO15A	-1.29839	0.349779	0.272971	0.0179523	4.15064
ALKBH5	-0.020025	0.92021	0.980174	0.662426	1.45034
NLRP1	-0.447105	0.00237162	0.639477	0.479297	0.853188
PITPNM3	0.110376	0.729687	1.1167	0.597085	2.08851
SPAG7	0.0831271	0.682619	1.08668	0.729548	1.61864
ORC6	0.235562	0.149021	1.26562	0.919071	1.74284
ZFHX4	0.0995863	0.596556	1.10471	0.764041	1.59729
ZC3HC1	0.365487	0.101969	1.44122	0.930028	2.23338
ESR1	-1.36051	0.0244968	0.256529	0.0783907	0.839474
RGS17	-0.366444	0.241146	0.693195	0.375615	1.27929
ANGPT2	0.185141	0.0613638	1.20339	0.991221	1.46097
TMEM101	0.00978118	0.963738	1.00983	0.662397	1.53949
CD200	-0.0221223	0.782438	0.978121	0.83599	1.14441
CCDC80	-0.0716644	0.394374	0.930843	0.789324	1.09774
CMA1	-0.0403803	0.873799	0.960424	0.583531	1.58075
PSME1	-0.57587	0.000100319	0.562216	0.420617	0.751483
PPP2R3C	-0.220936	0.206661	0.801768	0.569017	1.12972
HAUS4	-0.365864	0.0410983	0.693597	0.488245	0.985318
JPH4	-0.0574885	0.651455	0.944133	0.735715	1.21159
MYH7	-0.0675807	0.902932	0.934652	0.31548	2.76903
CEBPE	-1.05522	0.318301	0.348117	0.0438211	2.76546
SLC7A8	0.130695	0.108619	1.13962	0.971454	1.3369
OSGEP	-0.54959	0.0190725	0.577186	0.364542	0.913871
SLC22A17	-0.108847	0.12041	0.896868	0.781757	1.02893
RNF31	-0.329569	0.0902745	0.719233	0.491205	1.05312
SCFD1	-0.448522	0.00930611	0.638571	0.455411	0.895396
G2E3	-0.186299	0.389848	0.830025	0.542844	1.26913
HECTD1	-0.140982	0.393643	0.868505	0.628192	1.20075
HNRNPC	-0.168722	0.533008	0.844743	0.497	1.4358
RPGRIP1	-2.19588	0.0267166	0.111261	0.0159488	0.776165
SUPT16H	-0.0757777	0.677274	0.927022	0.648794	1.32457
TOX4	-0.274317	0.258005	0.760091	0.472535	1.22264
GEMIN2	-0.296666	0.210468	0.743292	0.467206	1.18252
TGM1	0.162795	0.024979	1.1768	1.02067	1.3568
TINF2	-0.691507	0.000921962	0.500821	0.332684	0.753933
DAZL	-1.89131	0.218875	0.150875	0.00740054	3.07588
SEMA6A	0.181918	0.0170845	1.19952	1.03294	1.39295
TRPM7	-0.280166	0.0419328	0.755658	0.576887	0.98983
TYRO3	0.0989505	0.400587	1.10401	0.876541	1.39051
WDR76	-0.0078094	0.963807	0.992221	0.708137	1.39027
CAPN3	-0.0924599	0.234872	0.911686	0.782694	1.06194
SNAP23	-0.401441	0.00505403	0.669355	0.505561	0.886215
TBX15	-0.11039	0.484453	0.895485	0.657147	1.22026
PHGDH	-0.0413277	0.451975	0.959515	0.861549	1.06862
COL9A3	-0.0509639	0.335621	0.950313	0.856668	1.05419
EZR	-0.0940139	0.244056	0.91027	0.777095	1.06627
MYL6	0.0612252	0.78353	1.06314	0.686892	1.64547
AGO1	-0.000425035	0.998574	0.999575	0.627184	1.59307
TEKT2	-0.114289	0.757466	0.892	0.431857	1.84242
CLSPN	0.217205	0.120331	1.2426	0.944735	1.63438
RFFL	-0.646376	0.00119725	0.523941	0.35436	0.774677
UNC13D	-0.175659	0.102413	0.838904	0.679462	1.03576
MFSD11	-0.303489	0.170098	0.738238	0.478513	1.13894
DPYSL2	-0.0766743	0.419633	0.926191	0.768834	1.11575
TGFB2	0.165356	0.134445	1.17981	0.95012	1.46503
GPATCH2	0.0545803	0.824384	1.0561	0.652146	1.71026
NUP50	-0.0630105	0.721823	0.938934	0.663722	1.32826
CDC45	0.262059	0.0487173	1.2996	1.00148	1.68648
COMT	0.0612399	0.64211	1.06315	0.821172	1.37644
ADA2	-0.231944	0.00127258	0.792991	0.688643	0.91315
VNN3	-0.108915	0.93033	0.896807	0.0780409	10.3057
ECHDC1	-0.28008	0.0321881	0.755723	0.584879	0.976471
LRRFIP2	-0.227821	0.25835	0.796267	0.536404	1.18202
SEC22C	-0.250228	0.196702	0.778623	0.53253	1.13844
XYLB	0.177498	0.164112	1.19423	0.930033	1.53347
HDAC6	-0.259671	0.284416	0.771305	0.479447	1.24083
GABRP	-0.0896001	0.522093	0.914297	0.694931	1.20291
CDC6	0.140714	0.258999	1.1511	0.901568	1.46968
UPRT	-0.665352	0.00590348	0.514092	0.320131	0.825572
CDC23	-0.341225	0.107895	0.710899	0.468973	1.07762
AAAS	-0.0784512	0.754738	0.924547	0.565159	1.51247
CBX5	0.096967	0.559685	1.10182	0.795448	1.5262
FMO2	-0.115587	0.560371	0.890843	0.603719	1.31452
SUCO	-0.0984766	0.499124	0.906217	0.681097	1.20575
MSH2	-0.00315253	0.98312	0.996852	0.744382	1.33495
MAP3K1	-0.0538529	0.657069	0.947571	0.747069	1.20189
DHPS	-0.290639	0.149632	0.747786	0.503589	1.1104
HOOK2	0.219586	0.283939	1.24556	0.833542	1.86124
ARCN1	-0.315335	0.087792	0.729544	0.507953	1.0478
EPB41L4B	0.0106376	0.972032	1.01069	0.55764	1.83183
TMEM38B	-0.0670955	0.64852	0.935106	0.700754	1.24783
PSMD5	-0.00214152	0.989214	0.997861	0.731526	1.36116
PTGS1	-0.086674	0.453447	0.916976	0.731049	1.15019
NUP188	0.286909	0.170296	1.3323	0.884108	2.00771
CRAT	0.0973436	0.323308	1.10224	0.908622	1.33711
SH2D3C	-0.285466	0.0390009	0.751664	0.5732	0.985691
NANS	0.161565	0.287719	1.17535	0.87259	1.58315
TBC1D2	0.0541999	0.648047	1.0557	0.83651	1.33231
WHRN	-5.01181e-05	0.999678	0.99995	0.783849	1.27563
PDE6C	-3.20173	0.0151651	0.0406916	0.00307072	0.539223
CWF19L1	-0.386203	0.107168	0.679633	0.424838	1.08724
SEMA4G	0.349891	0.045212	1.41891	1.00749	1.99834
BTAF1	-0.272083	0.0718858	0.761791	0.566447	1.0245
IKZF5	-0.291728	0.109331	0.746972	0.522663	1.06755
BLNK	-0.345081	0.00914288	0.708163	0.546321	0.917949
TLL2	-1.22972	0.186022	0.292373	0.0472513	1.8091
CYP26A1	0.287698	0.0948677	1.33335	0.951324	1.8688
SORBS1	-0.027607	0.754366	0.972771	0.818289	1.15642
CRTAC1	0.0183451	0.710382	1.01851	0.92452	1.12207
BAMBI	0.0263635	0.73024	1.02671	0.883828	1.1927
IL11	-0.0709413	0.610101	0.931517	0.709205	1.22352
WAC	-0.255231	0.136984	0.774738	0.553433	1.08454
CREM	-0.0568415	0.72385	0.944744	0.689244	1.29496
NUBP2	0.0960668	0.548882	1.10083	0.804093	1.50708
TPSD1	-0.0284196	0.906272	0.97198	0.605622	1.55996
SMIM24	-0.21692	0.437849	0.804994	0.465371	1.39247
HIVEP1	-0.279219	0.18512	0.756375	0.500476	1.14312
TREM2	-0.0959938	0.281437	0.90847	0.762868	1.08186
FKBP5	-0.153154	0.077399	0.857998	0.723879	1.01697
SRPK1	0.189367	0.255156	1.20848	0.872143	1.67454
BRPF3	0.18646	0.2841	1.20498	0.856656	1.69493
MRPS18A	0.117868	0.557848	1.1251	0.758561	1.66874
TMEM14A	0.0293569	0.849094	1.02979	0.761062	1.39341
EFHC1	-0.267521	0.113975	0.765274	0.54922	1.06632
HSP90AB1	0.21513	0.180879	1.24002	0.904847	1.69936
CDC5L	-0.0154991	0.928868	0.98462	0.700619	1.38374
ITPR3	-0.059191	0.475778	0.942527	0.801014	1.10904
ZNF184	-0.232898	0.154348	0.792234	0.575004	1.09153
DSP	0.0695926	0.20339	1.07207	0.963056	1.19343
SIRT1	-0.202884	0.192251	0.816373	0.601794	1.10746
HNRNPH3	-0.295368	0.135027	0.744258	0.505246	1.09634
IFT74	-0.287636	0.0746651	0.750034	0.546672	1.02905
JAK2	-0.383725	0.00596163	0.681319	0.518289	0.895631
IL12RB1	-0.410789	0.000333997	0.663127	0.529817	0.829978
ABL1	0.162839	0.330374	1.17685	0.847848	1.63351
ACOT7	0.00391726	0.974657	1.00392	0.788387	1.27839
SH3GLB1	-0.220799	0.145329	0.801877	0.595725	1.07937
CDC7	-0.174684	0.214098	0.839722	0.637459	1.10616
SYDE2	-0.0669833	0.795418	0.935211	0.563648	1.55171
PCSK5	-0.499854	0.104803	0.606619	0.331589	1.10977
SCD	-0.0145405	0.876144	0.985565	0.82087	1.1833
TMED1	-0.0232028	0.899478	0.977064	0.681667	1.40047
ABLIM1	-0.0220354	0.798765	0.978206	0.82577	1.15878
ERMP1	-0.0527028	0.709031	0.948662	0.719271	1.25121
RAB18	-0.205464	0.228896	0.81427	0.582659	1.13795
NRP1	-0.126293	0.25424	0.881357	0.709353	1.09507
HSD17B7P2	-0.615183	0.010654	0.540542	0.337123	0.866705
PRTFDC1	-0.0426652	0.734896	0.958232	0.748552	1.22665
PALMD	-0.0194901	0.885269	0.980699	0.752595	1.27794
TSPAN15	-0.0792084	0.525085	0.923847	0.723621	1.17948
H2AFY2	-0.102692	0.31169	0.902405	0.739604	1.10104
WASHC2A	-0.230042	0.244354	0.7945	0.539381	1.17029
MAST3	-0.216718	0.226474	0.805157	0.566711	1.14393
MZF1	-0.228384	0.179375	0.795819	0.570202	1.11071
OCEL1	-0.19282	0.290104	0.824631	0.576917	1.17871
[truncated: 16,497 more rows]
