# Supplementary material for: Development of a Four-mRNA Expression-Based Prognostic Signature for Cutaneous Melanoma
Source: Front Genet. 2021 Jul 15;12:680617. doi: 10.3389/fgene.2021.680617 (PMC8320537; doi:10.3389/fgene.2021.680617)
Supplement: Supplementary file 3 [file Table_3.XLS]

## Sheet: 1
Supplementary table S3: mRNA combinations in the Training datasets (n=192)
multi-transcriptome-signature	Train_AUC	Train_KM-P	Train_COX_coefficient	Train_COX_P
CD276_HAPLN3_PIP4P1_UQCRFS1	0.708333	4.65427e-09	1.26089	3.69104e-08
ECEL1_HAPLN3	0.697917	1.5733e-06	1.03766	4.30194e-06
CD276_HAPLN3_PIP4P1	0.697917	6.81725e-08	1.16674	3.04289e-07
CD276_HAPLN3_PIP4P1_WIZ	0.697917	6.8662e-08	1.15727	3.12281e-07
FAM83A_HAPLN3_LHB_PIP4P1	0.697917	5.99122e-08	1.15404	2.6931e-07
CD276_ECEL1_HAPLN3_LHB_PIP4P1	0.697917	6.58803e-08	1.16385	3.00788e-07
CD276_FAM83A_HAPLN3_PIP4P1_UQCRFS1	0.697917	1.62166e-10	1.35739	2.50679e-09
CD276_HAPLN3_PIP4P1_SMCR2_UQCRFS1	0.697917	3.99047e-07	1.09296	1.33757e-06
CD276_HAPLN3_SMCR2_UQCRFS1_WIZ	0.697917	1.79826e-10	1.3499	2.79437e-09
CD276_ECEL1_FAM83A_PIP4P1_UQCRFS1_WIZ	0.697917	6.62421e-09	1.2432	4.60861e-08
CD276_ECEL1_HAPLN3_PIP4P1_SMCR2_UQCRFS1	0.697917	1.69977e-07	1.12466	6.58173e-07
CD276_FAM83A_HAPLN3_SMCR2_UQCRFS1_WIZ	0.697917	1.70438e-10	1.3511	2.68691e-09
CD276_ECEL1_FAM83A_HAPLN3_PIP4P1_SMCR2_UQCRFS1	0.697917	9.77746e-09	1.22383	6.48183e-08
HAPLN3_PIP4P1	0.6875	7.04966e-06	0.969114	1.50678e-05
CD276_HAPLN3_UQCRFS1	0.6875	1.58635e-07	1.11491	6.17432e-07
HAPLN3_LHB_PIP4P1	0.6875	1.14839e-07	1.12167	4.49591e-07
CD276_HAPLN3_UQCRFS1_WIZ	0.6875	1.14526e-09	1.28417	1.12473e-08
ECEL1_FAM83A_HAPLN3_WIZ	0.6875	5.10984e-07	1.07431	1.60864e-06
ECEL1_HAPLN3_PIP4P1_SMCR2	0.6875	2.42978e-06	1.01296	6.03059e-06
ECEL1_HAPLN3_PIP4P1_WIZ	0.6875	1.49116e-05	0.933155	2.90954e-05
ECEL1_HAPLN3_SMCR2_WIZ	0.6875	2.69629e-06	1.00591	6.63695e-06
ECEL1_HAPLN3_UQCRFS1_WIZ	0.6875	2.69324e-07	1.09376	9.58713e-07
ECEL1_PIP4P1_UQCRFS1_WIZ	0.6875	4.21146e-07	1.08071	1.3754e-06
CD276_ECEL1_HAPLN3_PIP4P1_UQCRFS1	0.6875	2.32893e-08	1.18564	1.25728e-07
CD276_FAM83A_HAPLN3_PIP4P1_WIZ	0.6875	1.99317e-08	1.19093	1.10179e-07
CD276_HAPLN3_PIP4P1_UQCRFS1_WIZ	0.6875	2.16486e-08	1.18877	1.17592e-07
ECEL1_FAM83A_HAPLN3_SMCR2_WIZ	0.6875	1.31144e-06	1.03473	3.60743e-06
CD276_ECEL1_FAM83A_HAPLN3_PIP4P1_UQCRFS1	0.6875	2.95083e-09	1.25565	2.36013e-08
CD276_ECEL1_HAPLN3_PIP4P1_UQCRFS1_WIZ	0.6875	6.25296e-09	1.23	4.30896e-08
CD276_FAM83A_HAPLN3_PIP4P1_SMCR2_UQCRFS1	0.6875	2.18757e-07	1.10662	7.89636e-07
CD276_HAPLN3_PIP4P1_SFN_UQCRFS1_WIZ	0.6875	1.68575e-10	1.34836	2.42206e-09
CD276_HAPLN3_PIP4P1_SMCR2_UQCRFS1_WIZ	0.6875	4.94218e-08	1.15931	2.31133e-07
HAPLN3_WIZ	0.677083	1.39842e-06	1.02615	3.70633e-06
PIP4P1_WIZ	0.677083	2.21314e-05	0.902534	4.00707e-05
CD276_HAPLN3_WIZ	0.677083	6.64609e-07	1.05331	1.98885e-06
HAPLN3_PIP4P1_SMCR2	0.677083	6.95024e-06	0.96004	1.47324e-05
HAPLN3_PIP4P1_UQCRFS1	0.677083	5.79721e-05	0.864423	9.51271e-05
HAPLN3_PIP4P1_WIZ	0.677083	3.39217e-06	0.991774	7.89047e-06
HAPLN3_UQCRFS1_WIZ	0.677083	2.65968e-07	1.08596	9.30962e-07
PIP4P1_UQCRFS1_WIZ	0.677083	8.01453e-06	0.95299	1.67649e-05
CD276_ECEL1_HAPLN3_UQCRFS1	0.677083	3.67867e-07	1.07664	1.21162e-06
CD276_ECEL1_PIP4P1_UQCRFS1	0.677083	4.75319e-06	0.975761	1.06414e-05
CD276_FAM83A_HAPLN3_WIZ	0.677083	1.0856e-07	1.12541	4.32035e-07
CD276_HAPLN3_SMCR2_WIZ	0.677083	2.78111e-08	1.17029	1.41729e-07
CD276_PIP4P1_UQCRFS1_WIZ	0.677083	3.06446e-07	1.09015	1.0097e-06
ECEL1_FAM83A_HAPLN3_UQCRFS1	0.677083	5.60903e-07	1.06033	1.72315e-06
ECEL1_HAPLN3_PIP4P1_UQCRFS1	0.677083	4.69016e-06	0.976289	1.04797e-05
ECEL1_HAPLN3_SMCR2_UQCRFS1	0.677083	6.77163e-06	0.961362	1.45097e-05
HAPLN3_PIP4P1_SMCR2_UQCRFS1	0.677083	3.43943e-05	0.888323	6.01627e-05
HAPLN3_PIP4P1_SMCR2_WIZ	0.677083	4.91321e-06	0.976423	1.08639e-05
HAPLN3_PIP4P1_UQCRFS1_WIZ	0.677083	3.47105e-08	1.1689	1.66738e-07
ATP8B4_CD276_HAPLN3_PIP4P1_UQCRFS1	0.677083	5.26416e-08	1.14962	2.37539e-07
ATP8B4_ECEL1_HAPLN3_PIP4P1_WIZ	0.677083	1.11824e-05	0.937221	2.24754e-05
ATP8B4_HAPLN3_PIP4P1_SMCR2_UQCRFS1	0.677083	7.96508e-06	0.953507	1.66698e-05
ATP8B4_HAPLN3_PIP4P1_UQCRFS1_WIZ	0.677083	4.05337e-08	1.15663	1.92819e-07
ATP8B4_HAPLN3_SMCR2_UQCRFS1_WIZ	0.677083	4.24304e-06	0.978325	9.73826e-06
CD276_ECEL1_HAPLN3_PIP4P1_SMCR2	0.677083	9.4907e-07	1.04321	2.66141e-06
CD276_ECEL1_HAPLN3_PIP4P1_WIZ	0.677083	4.97614e-07	1.06659	1.53958e-06
CD276_ECEL1_HAPLN3_SMCR2_UQCRFS1	0.677083	4.8209e-07	1.06584	1.52275e-06
CD276_ECEL1_HAPLN3_UQCRFS1_WIZ	0.677083	4.0555e-08	1.15453	1.93179e-07
CD276_ECEL1_PIP4P1_UQCRFS1_WIZ	0.677083	1.46695e-07	1.11243	5.55265e-07
CD276_FAM83A_HAPLN3_UQCRFS1_WIZ	0.677083	4.58072e-10	1.30331	5.24687e-09
CD276_HAPLN3_PIP4P1_SFN_UQCRFS1	0.677083	6.27636e-12	1.44348	1.7548e-10
CD276_HAPLN3_PIP4P1_TNFRSF17_UQCRFS1	0.677083	1.54443e-07	1.11198	5.79584e-07
ECEL1_FAM83A_HAPLN3_LHB_PIP4P1	0.677083	2.05737e-07	1.10465	7.2438e-07
ECEL1_FAM83A_HAPLN3_LHB_WIZ	0.677083	9.1915e-09	1.20794	5.82309e-08
ECEL1_FAM83A_HAPLN3_PIP4P1_SMCR2	0.677083	1.30975e-06	1.02862	3.50489e-06
ECEL1_FAM83A_HAPLN3_PIP4P1_WIZ	0.677083	1.96326e-06	1.01002	4.98086e-06
ECEL1_HAPLN3_LHB_PIP4P1_SFN	0.677083	1.73234e-08	1.19112	9.41902e-08
ECEL1_HAPLN3_LHB_PIP4P1_WIZ	0.677083	2.21502e-06	1.00671	5.5247e-06
ECEL1_HAPLN3_PIP4P1_SMCR2_WIZ	0.677083	9.22053e-07	1.04327	2.59434e-06
ECEL1_HAPLN3_SMCR2_UQCRFS1_WIZ	0.677083	2.12085e-06	1.00624	5.3749e-06
HAPLN3_PIP4P1_SMCR2_TNFRSF17_UQCRFS1	0.677083	7.02945e-07	1.05195	2.10709e-06
ATP8B4_CD276_HAPLN3_PIP4P1_SMCR2_UQCRFS1	0.677083	1.92408e-07	1.10282	6.98627e-07
ATP8B4_CD276_HAPLN3_SMCR2_UQCRFS1_WIZ	0.677083	4.04946e-07	1.0714	1.32403e-06
ATP8B4_ECEL1_FAM83A_HAPLN3_SMCR2_WIZ	0.677083	4.77189e-06	0.973586	1.07758e-05
ATP8B4_ECEL1_HAPLN3_PIP4P1_SMCR2_UQCRFS1	0.677083	1.46559e-06	1.02379	3.89739e-06
ATP8B4_ECEL1_HAPLN3_SMCR2_UQCRFS1_WIZ	0.677083	1.5198e-06	1.01943	4.04709e-06
ATP8B4_HAPLN3_PIP4P1_SMCR2_UQCRFS1_WIZ	0.677083	7.5303e-08	1.13548	3.20657e-07
CD276_ECEL1_FAM83A_HAPLN3_PIP4P1_WIZ	0.677083	4.86865e-07	1.06729	1.51222e-06
CD276_ECEL1_HAPLN3_LHB_PIP4P1_UQCRFS1	0.677083	4.79036e-08	1.15012	2.22605e-07
CD276_ECEL1_HAPLN3_PIP4P1_SFN_UQCRFS1	0.677083	1.31196e-09	1.28302	1.1547e-08
CD276_ECEL1_HAPLN3_SMCR2_UQCRFS1_WIZ	0.677083	6.0146e-09	1.22262	4.0413e-08
CD276_ECEL1_PIP4P1_SMCR2_UQCRFS1_WIZ	0.677083	1.08759e-06	1.03744	2.9766e-06
CD276_FAM83A_HAPLN3_PIP4P1_UQCRFS1_WIZ	0.677083	2.13186e-08	1.18129	1.11997e-07
CD276_HAPLN3_PIP4P1_SMCR2_TNFRSF17_UQCRFS1	0.677083	7.40584e-07	1.0512	2.18296e-06
ECEL1_FAM83A_HAPLN3_LHB_PIP4P1_WIZ	0.677083	2.41965e-07	1.09254	8.4299e-07
ECEL1_FAM83A_HAPLN3_SMCR2_UQCRFS1_WIZ	0.677083	3.32695e-07	1.0779	1.12072e-06
ECEL1_HAPLN3_LHB_PIP4P1_UQCRFS1_WIZ	0.677083	7.92737e-09	1.20982	5.13607e-08
ECEL1_HAPLN3_PIP4P1_SMCR2_TNFRSF17_UQCRFS1	0.677083	1.77755e-05	0.91807	3.40337e-05
ECEL1_HAPLN3_PIP4P1_SMCR2_TNFRSF17_WIZ	0.677083	7.7348e-07	1.04566	2.28204e-06
ATP8B4_CD276_ECEL1_HAPLN3_LHB_PIP4P1_UQCRFS1	0.677083	1.75977e-07	1.10351	6.60539e-07
ATP8B4_CD276_ECEL1_HAPLN3_PIP4P1_SMCR2_UQCRFS1	0.677083	8.48666e-08	1.13158	3.54659e-07
ATP8B4_CD276_ECEL1_HAPLN3_PIP4P1_UQCRFS1_WIZ	0.677083	4.0303e-08	1.15911	1.89976e-07
ATP8B4_ECEL1_FAM83A_HAPLN3_LHB_PIP4P1_WIZ	0.677083	4.52672e-06	0.974962	1.03622e-05
ATP8B4_ECEL1_FAM83A_HAPLN3_SMCR2_UQCRFS1_WIZ	0.677083	4.50979e-07	1.06572	1.45049e-06
CD276_ECEL1_FAM83A_HAPLN3_PIP4P1_UQCRFS1_WIZ	0.677083	8.28943e-09	1.21174	5.21758e-08
CD276_ECEL1_FAM83A_HAPLN3_SMCR2_UQCRFS1_WIZ	0.677083	4.71511e-10	1.30478	5.29485e-09
CD276_ECEL1_HAPLN3_LHB_PIP4P1_SMCR2_UQCRFS1	0.677083	3.05122e-08	1.16808	1.51565e-07
CD276_ECEL1_HAPLN3_PIP4P1_SFN_UQCRFS1_WIZ	0.677083	2.36055e-10	1.32645	3.0394e-09
CD276_ECEL1_HAPLN3_PIP4P1_SMCR2_UQCRFS1_WIZ	0.677083	1.34654e-08	1.19621	7.71331e-08
CD276_ECEL1_HAPLN3_SFN_SMCR2_UQCRFS1_WIZ	0.677083	3.3166e-10	1.31553	4.00651e-09
ATP8B4_ECEL1_HAPLN3_LHB_PIP4P1_SMCR2_UQCRFS1_WIZ	0.677083	9.56393e-10	1.28315	9.27795e-09
CD276_ECEL1_FAM83A_HAPLN3_LHB_PIP4P1_SMCR2_UQCRFS1_WIZ	0.677083	9.26553e-09	1.20647	5.74919e-08
CD276_ECEL1_FAM83A_HAPLN3_PIP4P1_SMCR2_TNFRSF17_UQCRFS1_WIZ	0.677083	4.43525e-08	1.15456	2.07648e-07
HAPLN3	0.666667	1.33919e-05	0.925516	2.59474e-05
FAM83A_HAPLN3	0.666667	2.64503e-06	0.992003	6.37039e-06
HAPLN3_SMCR2	0.666667	1.7693e-05	0.912479	3.32764e-05
HAPLN3_UQCRFS1	0.666667	9.41802e-06	0.939364	1.91158e-05
CD276_ECEL1_HAPLN3	0.666667	4.12933e-05	0.873893	7.05178e-05
CD276_FAM83A_HAPLN3	0.666667	1.02412e-07	1.12583	4.00797e-07
CD276_HAPLN3_SMCR2	0.666667	2.10808e-06	1.00159	5.25143e-06
CD276_PIP4P1_UQCRFS1	0.666667	2.18644e-06	1.0059	5.28216e-06
ECEL1_HAPLN3_SMCR2	0.666667	8.93692e-06	0.940691	1.82998e-05
ECEL1_HAPLN3_UQCRFS1	0.666667	1.22682e-06	1.0222	3.28809e-06
ECEL1_HAPLN3_WIZ	0.666667	1.00203e-05	0.937993	1.99724e-05
FAM83A_HAPLN3_PIP4P1	0.666667	2.08536e-06	1.00773	5.09328e-06
FAM83A_HAPLN3_WIZ	0.666667	2.52572e-06	0.995035	6.05089e-06
HAPLN3_PIP4P1_SFN	0.666667	1.58903e-07	1.10599	5.72711e-07
ATP8B4_CD276_PIP4P1_UQCRFS1	0.666667	3.80253e-07	1.07629	1.1902e-06
ATP8B4_HAPLN3_PIP4P1_UQCRFS1	0.666667	3.64203e-05	0.879918	6.24905e-05
CD276_ECEL1_FAM83A_HAPLN3	0.666667	1.87765e-07	1.09807	6.73343e-07
CD276_ECEL1_PIP4P1_WIZ	0.666667	4.11864e-08	1.16549	1.89881e-07
CD276_ECEL1_SFN_UQCRFS1	0.666667	4.47142e-08	1.14889	2.02224e-07
CD276_HAPLN3_LHB_PIP4P1	0.666667	1.59206e-07	1.10429	5.80456e-07
ECEL1_HAPLN3_LHB_PIP4P1	0.666667	2.74595e-07	1.08428	9.12828e-07
ECEL1_HAPLN3_SMCR2_TNFRSF17	0.666667	0.000258868	0.782642	0.000367473
FAM83A_HAPLN3_PIP4P1_WIZ	0.666667	4.89695e-07	1.06068	1.48555e-06
FAM83A_HAPLN3_UQCRFS1_WIZ	0.666667	3.86034e-07	1.06508	1.24395e-06
HAPLN3_LHB_PIP4P1_WIZ	0.666667	2.21803e-07	1.08448	7.4142e-07
HAPLN3_PIP4P1_SFN_WIZ	0.666667	5.38346e-09	1.22399	3.48838e-08
HAPLN3_PIP4P1_TNFRSF17_UQCRFS1	0.666667	5.68966e-06	0.960211	1.23399e-05
PIP4P1_TNFRSF17_UQCRFS1_WIZ	0.666667	2.07949e-06	1.00236	5.1649e-06
ATP8B4_CD276_HAPLN3_UQCRFS1_WIZ	0.666667	2.15185e-07	1.08741	7.58865e-07
ATP8B4_CD276_PIP4P1_UQCRFS1_WIZ	0.666667	6.00509e-07	1.05273	1.77347e-06
ATP8B4_ECEL1_HAPLN3_PIP4P1_UQCRFS1	0.666667	1.43342e-05	0.921253	2.74773e-05
ATP8B4_ECEL1_HAPLN3_SMCR2_UQCRFS1	0.666667	5.76472e-06	0.960594	1.25172e-05
ATP8B4_ECEL1_HAPLN3_SMCR2_WIZ	0.666667	2.46397e-06	0.992359	6.02474e-06
ATP8B4_ECEL1_HAPLN3_UQCRFS1_WIZ	0.666667	1.10606e-06	1.02396	3.03772e-06
ATP8B4_FAM83A_HAPLN3_SMCR2_WIZ	0.666667	2.79227e-05	0.88928	4.98718e-05
ATP8B4_PIP4P1_SMCR2_UQCRFS1_WIZ	0.666667	2.25179e-06	0.998662	5.51165e-06
CD276_ECEL1_FAM83A_SFN_UQCRFS1	0.666667	4.47142e-08	1.14889	2.02224e-07
CD276_FAM83A_HAPLN3_SMCR2_WIZ	0.666667	1.25321e-08	1.19319	7.07832e-08
CD276_HAPLN3_LHB_PIP4P1_UQCRFS1	0.666667	8.84629e-08	1.12074	3.60327e-07
CD276_HAPLN3_PIP4P1_SFN_WIZ	0.666667	7.02504e-10	1.28896	6.80709e-09
CD276_HAPLN3_PIP4P1_SMCR2_WIZ	0.666667	3.21687e-07	1.0754	1.04327e-06
ECEL1_FAM83A_HAPLN3_UQCRFS1_WIZ	0.666667	7.91863e-08	1.12175	3.31982e-07
ECEL1_HAPLN3_PIP4P1_SFN_SMCR2	0.666667	8.26904e-07	1.04023	2.3194e-06
ECEL1_HAPLN3_PIP4P1_SMCR2_UQCRFS1	0.666667	1.18663e-05	0.928943	2.32272e-05
ECEL1_HAPLN3_PIP4P1_UQCRFS1_WIZ	0.666667	1.59373e-07	1.1004	5.80644e-07
ECEL1_HAPLN3_SFN_SMCR2_WIZ	0.666667	1.43458e-06	1.01535	3.77332e-06
FAM83A_HAPLN3_LHB_PIP4P1_WIZ	0.666667	9.9031e-08	1.11278	3.80603e-07
HAPLN3_PIP4P1_TNFRSF17_UQCRFS1_WIZ	0.666667	5.50211e-07	1.05292	1.66879e-06
ATP8B4_CD276_ECEL1_FAM83A_HAPLN3_PIP4P1	0.666667	1.23448e-06	1.02832	3.27728e-06
ATP8B4_CD276_ECEL1_HAPLN3_LHB_PIP4P1	0.666667	6.83586e-07	1.04928	1.99668e-06
ATP8B4_CD276_HAPLN3_PIP4P1_UQCRFS1_WIZ	0.666667	2.69399e-07	1.08246	9.02459e-07
ATP8B4_CD276_PIP4P1_SMCR2_UQCRFS1_WIZ	0.666667	2.63437e-07	1.08722	8.75236e-07
ATP8B4_ECEL1_FAM83A_HAPLN3_PIP4P1_WIZ	0.666667	2.57042e-06	0.994021	6.17301e-06
ATP8B4_ECEL1_FAM83A_HAPLN3_UQCRFS1_WIZ	0.666667	1.1088e-06	1.02361	3.04703e-06
ATP8B4_ECEL1_HAPLN3_PIP4P1_SMCR2_WIZ	0.666667	1.05724e-05	0.93218	2.11602e-05
ATP8B4_ECEL1_HAPLN3_PIP4P1_UQCRFS1_WIZ	0.666667	2.19278e-06	0.998126	5.41016e-06
ATP8B4_ECEL1_PIP4P1_SMCR2_UQCRFS1_WIZ	0.666667	9.7086e-07	1.0313	2.68908e-06
ATP8B4_FAM83A_HAPLN3_PIP4P1_SMCR2_WIZ	0.666667	3.27042e-07	1.07366	1.06845e-06
ATP8B4_FAM83A_HAPLN3_PIP4P1_UQCRFS1_WIZ	0.666667	2.76249e-07	1.08107	9.24236e-07
ATP8B4_HAPLN3_LHB_PIP4P1_UQCRFS1_WIZ	0.666667	1.20751e-08	1.19183	6.95426e-08
CD276_ECEL1_FAM83A_HAPLN3_LHB_UQCRFS1	0.666667	2.73376e-09	1.24005	2.11086e-08
CD276_ECEL1_FAM83A_HAPLN3_SMCR2_WIZ	0.666667	2.14582e-08	1.17626	1.08849e-07
CD276_ECEL1_HAPLN3_LHB_PIP4P1_WIZ	0.666667	1.15414e-07	1.11207	4.47096e-07
CD276_ECEL1_HAPLN3_PIP4P1_SMCR2_WIZ	0.666667	1.88231e-07	1.09526	6.64575e-07
CD276_FAM83A_HAPLN3_PIP4P1_SFN_WIZ	0.666667	7.02504e-10	1.28896	6.80709e-09
CD276_HAPLN3_LHB_PIP4P1_SMCR2_UQCRFS1	0.666667	1.30504e-08	1.18833	7.37334e-08
CD276_HAPLN3_LHB_PIP4P1_UQCRFS1_WIZ	0.666667	1.47059e-09	1.26197	1.2505e-08
CD276_HAPLN3_LHB_SMCR2_UQCRFS1_WIZ	0.666667	6.52283e-11	1.35096	1.10706e-09
CD276_HAPLN3_PIP4P1_TNFRSF17_UQCRFS1_WIZ	0.666667	4.99103e-07	1.06078	1.51932e-06
ECEL1_FAM83A_HAPLN3_LHB_PIP4P1_SFN	0.666667	7.13256e-08	1.13427	2.95093e-07
ECEL1_FAM83A_HAPLN3_LHB_PIP4P1_UQCRFS1	0.666667	7.7489e-08	1.12394	3.25961e-07
ECEL1_FAM83A_HAPLN3_PIP4P1_SMCR2_WIZ	0.666667	2.57914e-07	1.08291	8.6948e-07
ECEL1_HAPLN3_LHB_PIP4P1_SMCR2_UQCRFS1	0.666667	2.67925e-07	1.0802	9.08642e-07
ECEL1_HAPLN3_LHB_PIP4P1_SMCR2_WIZ	0.666667	2.36183e-07	1.09148	7.96644e-07
ECEL1_HAPLN3_LHB_PIP4P1_TNFRSF17_WIZ	0.666667	1.98463e-06	1.00128	5.00153e-06
ECEL1_HAPLN3_PIP4P1_SMCR2_UQCRFS1_WIZ	0.666667	6.11311e-08	1.13995	2.58764e-07
ECEL1_HAPLN3_PIP4P1_TNFRSF17_UQCRFS1_WIZ	0.666667	7.8271e-07	1.03861	2.24501e-06
ECEL1_HAPLN3_SMCR2_TNFRSF17_UQCRFS1_WIZ	0.666667	4.08918e-06	0.971599	9.3986e-06
ECEL1_PIP4P1_SMCR2_TNFRSF17_UQCRFS1_WIZ	0.666667	1.30081e-07	1.10749	4.94689e-07
FAM83A_HAPLN3_PIP4P1_SMCR2_TNFRSF17_WIZ	0.666667	2.18092e-06	0.99778	5.41858e-06
HAPLN3_PIP4P1_SMCR2_TNFRSF17_UQCRFS1_WIZ	0.666667	3.35723e-07	1.07081	1.10228e-06
ATP8B4_CD276_ECEL1_HAPLN3_LHB_PIP4P1_WIZ	0.666667	1.16663e-06	1.02411	3.17355e-06
ATP8B4_CD276_ECEL1_HAPLN3_SMCR2_UQCRFS1_WIZ	0.666667	3.79423e-07	1.06549	1.2301e-06
ATP8B4_CD276_FAM83A_HAPLN3_PIP4P1_UQCRFS1_WIZ	0.666667	3.75219e-08	1.15918	1.72204e-07
ATP8B4_CD276_HAPLN3_PIP4P1_SMCR2_UQCRFS1_WIZ	0.666667	3.49698e-09	1.23617	2.49799e-08
ATP8B4_CD276_HAPLN3_PIP4P1_TNFRSF17_UQCRFS1_WIZ	0.666667	3.41333e-06	0.982129	7.94868e-06
ATP8B4_ECEL1_FAM83A_HAPLN3_LHB_UQCRFS1_WIZ	0.666667	1.31442e-08	1.1814	7.73129e-08
ATP8B4_ECEL1_HAPLN3_PIP4P1_SMCR2_TNFRSF17_WIZ	0.666667	2.06405e-05	0.902211	3.84073e-05
ATP8B4_ECEL1_HAPLN3_PIP4P1_SMCR2_UQCRFS1_WIZ	0.666667	2.65445e-07	1.07958	9.00797e-07
ATP8B4_ECEL1_HAPLN3_SFN_SMCR2_UQCRFS1_WIZ	0.666667	1.17959e-08	1.18979	6.87097e-08
ATP8B4_FAM83A_HAPLN3_LHB_PIP4P1_SMCR2_WIZ	0.666667	4.27676e-08	1.16427	1.92818e-07
ATP8B4_FAM83A_HAPLN3_LHB_PIP4P1_UQCRFS1_WIZ	0.666667	2.87368e-10	1.32247	3.44865e-09
ATP8B4_FAM83A_HAPLN3_PIP4P1_SMCR2_UQCRFS1_WIZ	0.666667	8.85978e-08	1.12147	3.58109e-07
ATP8B4_HAPLN3_LHB_PIP4P1_SMCR2_UQCRFS1_WIZ	0.666667	7.06982e-09	1.21225	4.43835e-08
CD276_ECEL1_FAM83A_HAPLN3_LHB_PIP4P1_UQCRFS1	0.666667	2.19511e-09	1.24653	1.75881e-08
CD276_ECEL1_FAM83A_HAPLN3_LHB_PIP4P1_WIZ	0.666667	2.67745e-07	1.08073	9.0663e-07
CD276_ECEL1_FAM83A_HAPLN3_LHB_UQCRFS1_WIZ	0.666667	1.21015e-09	1.26596	1.09938e-08
CD276_ECEL1_FAM83A_HAPLN3_PIP4P1_SFN_UQCRFS1	0.666667	1.83037e-09	1.26682	1.43162e-08
CD276_ECEL1_HAPLN3_LHB_PIP4P1_SMCR2_WIZ	0.666667	1.02139e-06	1.03146	2.7884e-06
CD276_ECEL1_HAPLN3_LHB_PIP4P1_UQCRFS1_WIZ	0.666667	8.90261e-09	1.19994	5.40139e-08
CD276_ECEL1_HAPLN3_LHB_SFN_SMCR2_UQCRFS1	0.666667	3.127e-08	1.15585	1.53804e-07
CD276_ECEL1_HAPLN3_PIP4P1_SMCR2_TNFRSF17_UQCRFS1	0.666667	6.31135e-07	1.04861	1.87692e-06
CD276_ECEL1_HAPLN3_PIP4P1_TNFRSF17_UQCRFS1_WIZ	0.666667	1.03717e-07	1.11643	4.09118e-07
CD276_FAM83A_HAPLN3_PIP4P1_SFN_UQCRFS1_WIZ	0.666667	2.066e-11	1.4001	4.18439e-10
CD276_HAPLN3_LHB_PIP4P1_SMCR2_UQCRFS1_WIZ	0.666667	3.64028e-10	1.30884	4.02584e-09
CD276_HAPLN3_PIP4P1_SMCR2_TNFRSF17_UQCRFS1_WIZ	0.666667	2.81126e-07	1.08132	9.3868e-07
ECEL1_FAM83A_HAPLN3_LHB_PIP4P1_SMCR2_WIZ	0.666667	3.82831e-07	1.07328	1.19836e-06
ECEL1_FAM83A_HAPLN3_PIP4P1_SMCR2_TNFRSF17_WIZ	0.666667	1.27348e-06	1.01912	3.41921e-06
ECEL1_HAPLN3_PIP4P1_SMCR2_TNFRSF17_UQCRFS1_WIZ	0.666667	3.09363e-07	1.07417	1.02747e-06
ATP8B4_CD276_ECEL1_FAM83A_HAPLN3_LHB_PIP4P1_WIZ	0.666667	1.07278e-06	1.02802	2.94879e-06
ATP8B4_CD276_ECEL1_HAPLN3_PIP4P1_SMCR2_UQCRFS1_WIZ	0.666667	6.19918e-08	1.13671	2.63408e-07
ATP8B4_CD276_ECEL1_HAPLN3_SFN_SMCR2_UQCRFS1_WIZ	0.666667	1.63399e-08	1.17844	9.01615e-08
ATP8B4_CD276_FAM83A_HAPLN3_PIP4P1_SMCR2_UQCRFS1_WIZ	0.666667	6.21976e-09	1.21713	3.98619e-08
ATP8B4_CD276_HAPLN3_PIP4P1_SMCR2_TNFRSF17_UQCRFS1_WIZ	0.666667	5.43128e-07	1.05731	1.64052e-06
ATP8B4_ECEL1_FAM83A_HAPLN3_LHB_PIP4P1_SMCR2_WIZ	0.666667	2.20347e-07	1.09357	7.59462e-07
ATP8B4_ECEL1_FAM83A_HAPLN3_PIP4P1_SMCR2_UQCRFS1_WIZ	0.666667	3.61906e-08	1.15134	1.71697e-07
ATP8B4_ECEL1_HAPLN3_PIP4P1_SMCR2_TNFRSF17_UQCRFS1_WIZ	0.666667	6.28967e-06	0.954912	1.35452e-05
CD276_ECEL1_FAM83A_HAPLN3_LHB_PIP4P1_SMCR2_UQCRFS1	0.666667	1.62177e-08	1.18511	8.70987e-08
CD276_ECEL1_FAM83A_HAPLN3_LHB_SFN_SMCR2_UQCRFS1	0.666667	6.71664e-09	1.20766	4.37756e-08
CD276_ECEL1_FAM83A_HAPLN3_PIP4P1_SFN_UQCRFS1_WIZ	0.666667	3.60843e-10	1.31436	3.926e-09
CD276_ECEL1_FAM83A_HAPLN3_PIP4P1_SMCR2_TNFRSF17_UQCRFS1	0.666667	8.0206e-08	1.12478	3.3291e-07
CD276_ECEL1_FAM83A_HAPLN3_PIP4P1_SMCR2_UQCRFS1_WIZ	0.666667	1.14956e-08	1.19247	6.59146e-08
CD276_ECEL1_HAPLN3_LHB_PIP4P1_SMCR2_UQCRFS1_WIZ	0.666667	1.71753e-08	1.17972	9.11963e-08
ECEL1_FAM83A_HAPLN3_PIP4P1_SMCR2_TNFRSF17_UQCRFS1_WIZ	0.666667	3.63716e-07	1.06783	1.17915e-06
ATP8B4_CD276_ECEL1_FAM83A_HAPLN3_PIP4P1_SMCR2_UQCRFS1_WIZ	0.666667	3.94426e-09	1.23237	2.74852e-08
ATP8B4_ECEL1_FAM83A_HAPLN3_PIP4P1_SMCR2_TNFRSF17_UQCRFS1_WIZ	0.666667	1.67295e-06	1.00899	4.32601e-06
ATP8B4_CD276_ECEL1_FAM83A_HAPLN3_PIP4P1_SMCR2_TNFRSF17_UQCRFS1_WIZ	0.65625	2.66645e-07	1.0749	8.87643e-07
ATP8B4_CD276_ECEL1_HAPLN3_PIP4P1_SFN_SMCR2_TNFRSF17_UQCRFS1_WIZ	0.65625	5.80754e-07	1.04661	1.71156e-06
ATP8B4_HAPLN3	0.65625	0.000132913	0.810747	0.000199631
ATP8B4_HAPLN3_SMCR2	0.65625	8.72762e-05	0.830917	0.000136801
CD276_ECEL1_PIP4P1	0.65625	2.36601e-06	1.01137	5.59648e-06
CD276_PIP4P1_WIZ	0.65625	4.67275e-07	1.07553	1.39597e-06
ECEL1_FAM83A_HAPLN3	0.65625	1.68926e-05	0.907746	3.15821e-05
ECEL1_HAPLN3_LHB	0.65625	1.76729e-06	1.00137	4.45525e-06
ECEL1_HAPLN3_PIP4P1	0.65625	3.04799e-05	0.881807	5.2733e-05
ECEL1_HAPLN3_TNFRSF17	0.65625	0.00066094	0.726414	0.000862155
ECEL1_PIP4P1_TNFRSF17	0.65625	1.81809e-05	0.902799	3.37759e-05
ECEL1_PIP4P1_WIZ	0.65625	1.28602e-07	1.11384	4.82052e-07
FAM83A_HAPLN3_SMCR2	0.65625	1.69814e-05	0.906746	3.18595e-05
FAM83A_HAPLN3_UQCRFS1	0.65625	8.92817e-06	0.934332	1.80739e-05
HAPLN3_SMCR2_WIZ	0.65625	3.40376e-05	0.874592	5.83372e-05
ATP8B4_CD276_ECEL1_SMCR2	0.65625	1.68058e-06	1.00514	4.23858e-06
ATP8B4_CD276_HAPLN3_PIP4P1	0.65625	1.15762e-06	1.02345	3.05324e-06
ATP8B4_CD276_HAPLN3_SMCR2	0.65625	5.36519e-06	0.955928	1.16784e-05
ATP8B4_ECEL1_HAPLN3_PIP4P1	0.65625	0.000653277	0.72723	0.000849579
ATP8B4_ECEL1_HAPLN3_SMCR2	0.65625	0.000153419	0.803861	0.000227122
ATP8B4_ECEL1_HAPLN3_UQCRFS1	0.65625	3.22801e-05	0.877275	5.61223e-05
ATP8B4_HAPLN3_SMCR2_WIZ	0.65625	8.0468e-05	0.833551	0.000126925
ATP8B4_HAPLN3_UQCRFS1_WIZ	0.65625	1.78393e-05	0.902496	3.32932e-05
CD276_ECEL1_HAPLN3_PIP4P1	0.65625	2.38938e-05	0.892523	4.26839e-05
CD276_ECEL1_HAPLN3_SMCR2	0.65625	1.07615e-05	0.927092	2.12491e-05
CD276_ECEL1_HAPLN3_WIZ	0.65625	1.33967e-05	0.914802	2.58883e-05
CD276_ECEL1_SMCR2_UQCRFS1	0.65625	2.58218e-06	0.987653	6.08798e-06
CD276_HAPLN3_LHB_UQCRFS1	0.65625	1.27379e-08	1.18061	7.16967e-08
CD276_HAPLN3_PIP4P1_SMCR2	0.65625	3.27253e-06	0.982571	7.42026e-06
ECEL1_HAPLN3_LHB_WIZ	0.65625	5.66792e-07	1.04347	1.69743e-06
ECEL1_HAPLN3_PIP4P1_TNFRSF17	0.65625	4.08633e-05	0.868587	6.89736e-05
ECEL1_PIP4P1_SMCR2_WIZ	0.65625	5.5887e-07	1.05974	1.65813e-06
ECEL1_PIP4P1_TNFRSF17_UQCRFS1	0.65625	1.4541e-06	1.01185	3.72139e-06
ECEL1_SMCR2_UQCRFS1_WIZ	0.65625	1.85491e-06	0.996763	4.65148e-06
FAM83A_HAPLN3_LHB_WIZ	0.65625	7.37287e-10	1.2697	7.23028e-09
FAM83A_HAPLN3_PIP4P1_SFN	0.65625	9.14039e-08	1.11716	3.54069e-07
FAM83A_HAPLN3_PIP4P1_UQCRFS1	0.65625	6.15673e-06	0.951173	1.29883e-05
FAM83A_HAPLN3_SMCR2_WIZ	0.65625	9.65533e-06	0.93385	1.90875e-05
HAPLN3_LHB_PIP4P1_SMCR2	0.65625	1.407e-05	0.911639	2.63564e-05
HAPLN3_PIP4P1_SFN_UQCRFS1	0.65625	4.10834e-08	1.14455	1.8361e-07
HAPLN3_PIP4P1_TNFRSF17_WIZ	0.65625	2.69259e-05	0.884609	4.7831e-05
HAPLN3_SMCR2_UQCRFS1_WIZ	0.65625	7.05434e-07	1.03733	2.02151e-06
ATP8B4_CD276_ECEL1_HAPLN3_PIP4P1	0.65625	1.00345e-05	0.933981	1.99599e-05
ATP8B4_CD276_ECEL1_PIP4P1_UQCRFS1	0.65625	4.68647e-06	0.963555	1.02554e-05
ATP8B4_CD276_HAPLN3_PIP4P1_SMCR2	0.65625	5.68313e-06	0.955804	1.21229e-05
ATP8B4_CD276_HAPLN3_SMCR2_UQCRFS1	0.65625	2.8386e-07	1.07267	9.37594e-07
ATP8B4_CD276_HAPLN3_SMCR2_WIZ	0.65625	5.17702e-06	0.956768	1.12489e-05
ATP8B4_ECEL1_HAPLN3_PIP4P1_SMCR2	0.65625	0.000175996	0.795948	0.000256665
ATP8B4_ECEL1_HAPLN3_SFN_WIZ	0.65625	6.54762e-06	0.949769	1.37123e-05
ATP8B4_FAM83A_HAPLN3_PIP4P1_WIZ	0.65625	9.15975e-06	0.934753	1.83486e-05
ATP8B4_HAPLN3_LHB_PIP4P1_WIZ	0.65625	3.17155e-07	1.06579	1.03219e-06
ATP8B4_HAPLN3_PIP4P1_SMCR2_WIZ	0.65625	3.13148e-06	0.978576	7.22901e-06
CD276_ECEL1_FAM83A_HAPLN3_UQCRFS1	0.65625	3.98711e-07	1.05758	1.25696e-06
CD276_ECEL1_FAM83A_PIP4P1_UQCRFS1	0.65625	1.5703e-06	1.01138	3.94256e-06
CD276_ECEL1_HAPLN3_LHB_SMCR2	0.65625	3.95365e-06	0.969789	8.90014e-06
CD276_ECEL1_HAPLN3_LHB_UQCRFS1	0.65625	5.52296e-08	1.12799	2.4072e-07
CD276_ECEL1_HAPLN3_SMCR2_WIZ	0.65625	3.62606e-06	0.973111	8.18534e-06
CD276_ECEL1_PIP4P1_TNFRSF17_UQCRFS1	0.65625	3.74989e-06	0.973551	8.47239e-06
CD276_ECEL1_PIP4P1_TNFRSF17_WIZ	0.65625	1.04272e-07	1.12156	4.09074e-07
CD276_FAM83A_HAPLN3_PIP4P1_SFN	0.65625	8.72442e-08	1.12146	3.39471e-07
CD276_HAPLN3_LHB_PIP4P1_TNFRSF17	0.65625	1.33787e-06	1.01774	3.45133e-06
CD276_HAPLN3_LHB_TNFRSF17_WIZ	0.65625	5.67086e-08	1.13529	2.39771e-07
CD276_HAPLN3_LHB_UQCRFS1_WIZ	0.65625	9.99345e-10	1.26036	9.23317e-09
CD276_PIP4P1_SFN_UQCRFS1_WIZ	0.65625	4.69411e-09	1.24104	3.11356e-08
CD276_PIP4P1_SMCR2_UQCRFS1_WIZ	0.65625	5.18524e-06	0.963227	1.10028e-05
CD276_PIP4P1_TNFRSF17_UQCRFS1_WIZ	0.65625	2.62533e-06	0.987579	6.20529e-06
ECEL1_FAM83A_HAPLN3_PIP4P1_UQCRFS1	0.65625	7.20707e-07	1.03618	2.042e-06
ECEL1_FAM83A_HAPLN3_SFN_UQCRFS1	0.65625	1.98803e-07	1.08301	6.96463e-07
ECEL1_FAM83A_HAPLN3_SFN_WIZ	0.65625	4.46068e-06	0.96599	9.72919e-06
ECEL1_FAM83A_HAPLN3_SMCR2_UQCRFS1	0.65625	1.32405e-05	0.917891	2.54972e-05
ECEL1_HAPLN3_LHB_PIP4P1_SMCR2	0.65625	2.43879e-06	0.989695	5.80291e-06
ECEL1_HAPLN3_LHB_PIP4P1_TNFRSF17	0.65625	5.29149e-06	0.961733	1.13444e-05
ECEL1_HAPLN3_LHB_PIP4P1_UQCRFS1	0.65625	6.97595e-07	1.0371	2.01457e-06
ECEL1_HAPLN3_LHB_SFN_UQCRFS1	0.65625	2.44807e-08	1.15541	1.22619e-07
ECEL1_HAPLN3_LHB_SMCR2_WIZ	0.65625	1.84224e-08	1.16946	9.58955e-08
ECEL1_HAPLN3_LHB_UQCRFS1_WIZ	0.65625	7.68118e-09	1.19622	4.75781e-08
ECEL1_HAPLN3_PIP4P1_SFN_WIZ	0.65625	2.22416e-08	1.16791	1.08898e-07
ECEL1_HAPLN3_PIP4P1_SMCR2_TNFRSF17	0.65625	3.27176e-05	0.87753	5.67154e-05
ECEL1_HAPLN3_PIP4P1_TNFRSF17_WIZ	0.65625	5.11096e-05	0.854728	8.46216e-05
ECEL1_HAPLN3_SMCR2_TNFRSF17_UQCRFS1	0.65625	1.13795e-05	0.924529	2.25129e-05
ECEL1_HAPLN3_TNFRSF17_UQCRFS1_WIZ	0.65625	1.39513e-05	0.912861	2.70577e-05
ECEL1_LHB_PIP4P1_SMCR2_WIZ	0.65625	1.76184e-07	1.09517	6.08725e-07
ECEL1_PIP4P1_SFN_UQCRFS1_WIZ	0.65625	1.11536e-07	1.10655	4.22465e-07
ECEL1_PIP4P1_SMCR2_UQCRFS1_WIZ	0.65625	7.36448e-06	0.941636	1.52275e-05
ECEL1_PIP4P1_TNFRSF17_UQCRFS1_WIZ	0.65625	1.82231e-06	0.999921	4.55248e-06
FAM83A_HAPLN3_PIP4P1_SFN_WIZ	0.65625	1.55417e-09	1.25628	1.24072e-08
FAM83A_HAPLN3_PIP4P1_SMCR2_WIZ	0.65625	1.14064e-06	1.02059	3.00548e-06
FAM83A_HAPLN3_PIP4P1_TNFRSF17_WIZ	0.65625	2.22793e-05	0.893041	4.04735e-05
FAM83A_HAPLN3_SMCR2_UQCRFS1_WIZ	0.65625	8.40213e-08	1.11908	3.34007e-07
HAPLN3_LHB_PIP4P1_SFN_UQCRFS1	0.65625	4.01196e-09	1.21845	2.78483e-08
HAPLN3_LHB_PIP4P1_SMCR2_WIZ	0.65625	2.27415e-06	0.988541	5.36081e-06
HAPLN3_PIP4P1_SMCR2_TNFRSF17_WIZ	0.65625	4.47757e-06	0.962202	9.92428e-06
HAPLN3_PIP4P1_SMCR2_UQCRFS1_WIZ	0.65625	4.85831e-07	1.05663	1.44768e-06
PIP4P1_SFN_TNFRSF17_UQCRFS1_WIZ	0.65625	2.59442e-07	1.07613	8.63494e-07
PIP4P1_SMCR2_TNFRSF17_UQCRFS1_WIZ	0.65625	2.09955e-06	0.994616	5.13666e-06
ATP8B4_CD276_ECEL1_HAPLN3_PIP4P1_UQCRFS1	0.65625	7.53938e-07	1.0354	2.13359e-06
ATP8B4_CD276_ECEL1_HAPLN3_SMCR2_WIZ	0.65625	8.34258e-05	0.831704	0.000131089
ATP8B4_CD276_ECEL1_HAPLN3_UQCRFS1_WIZ	0.65625	1.00659e-06	1.02212	2.76086e-06
ATP8B4_CD276_ECEL1_PIP4P1_SFN_WIZ	0.65625	5.97104e-08	1.14111	2.57537e-07
ATP8B4_CD276_ECEL1_PIP4P1_UQCRFS1_WIZ	0.65625	1.97819e-06	0.999805	4.84788e-06
ATP8B4_CD276_FAM83A_HAPLN3_PIP4P1_UQCRFS1	0.65625	5.35909e-09	1.21756	3.4117e-08
ATP8B4_CD276_FAM83A_HAPLN3_PIP4P1_WIZ	0.65625	5.89054e-06	0.953114	1.25325e-05
ATP8B4_CD276_FAM83A_HAPLN3_SMCR2_UQCRFS1	0.65625	2.61567e-08	1.15631	1.28991e-07
ATP8B4_CD276_FAM83A_HAPLN3_UQCRFS1_WIZ	0.65625	7.59801e-07	1.03275	2.17356e-06
ATP8B4_CD276_FAM83A_PIP4P1_UQCRFS1_WIZ	0.65625	2.46028e-07	1.0817	8.13987e-07
ATP8B4_CD276_PIP4P1_SFN_UQCRFS1_WIZ	0.65625	8.93661e-08	1.12163	3.45375e-07
ATP8B4_ECEL1_FAM83A_HAPLN3_PIP4P1_UQCRFS1	0.65625	1.79995e-06	1.00064	4.48643e-06
ATP8B4_ECEL1_HAPLN3_LHB_PIP4P1_UQCRFS1	0.65625	2.05146e-06	0.99535	5.06539e-06
ATP8B4_ECEL1_HAPLN3_LHB_PIP4P1_WIZ	0.65625	1.13987e-05	0.921738	2.25723e-05
ATP8B4_ECEL1_HAPLN3_LHB_SMCR2_WIZ	0.65625	2.76863e-07	1.07003	9.25422e-07
ATP8B4_ECEL1_HAPLN3_LHB_UQCRFS1_WIZ	0.65625	1.17087e-07	1.10042	4.51764e-07
ATP8B4_ECEL1_HAPLN3_PIP4P1_SMCR2_TNFRSF17	0.65625	9.20424e-05	0.827534	0.000143702
ATP8B4_ECEL1_HAPLN3_SFN_SMCR2_WIZ	0.65625	7.39666e-05	0.837939	0.000117637
ATP8B4_ECEL1_PIP4P1_TNFRSF17_UQCRFS1_WIZ	0.65625	1.17707e-05	0.921052	2.31799e-05
ATP8B4_FAM83A_HAPLN3_LHB_PIP4P1_WIZ	0.65625	1.76319e-07	1.09073	6.25427e-07
ATP8B4_FAM83A_HAPLN3_LHB_SMCR2_WIZ	0.65625	1.95358e-07	1.08423	6.88373e-07
ATP8B4_FAM83A_HAPLN3_SMCR2_UQCRFS1_WIZ	0.65625	4.50608e-06	0.964358	9.93609e-06
ATP8B4_HAPLN3_LHB_PIP4P1_SFN_WIZ	0.65625	3.36355e-10	1.31292	3.68454e-09
ATP8B4_HAPLN3_LHB_PIP4P1_SMCR2_WIZ	0.65625	4.52264e-07	1.05832	1.3736e-06
ATP8B4_HAPLN3_PIP4P1_SMCR2_TNFRSF17_WIZ	0.65625	5.50672e-05	0.851367	9.07669e-05
ATP8B4_HAPLN3_PIP4P1_TNFRSF17_UQCRFS1_WIZ	0.65625	8.31282e-06	0.93633	1.70811e-05
ATP8B4_HAPLN3_SFN_SMCR2_UQCRFS1_WIZ	0.65625	2.7044e-08	1.15262	1.3293e-07
CD276_ECEL1_FAM83A_HAPLN3_LHB_PIP4P1	0.65625	1.58041e-06	1.00985	3.99802e-06
CD276_ECEL1_FAM83A_HAPLN3_PIP4P1_SMCR2	0.65625	2.7899e-07	1.07813	9.04155e-07
CD276_ECEL1_FAM83A_HAPLN3_SMCR2_UQCRFS1	0.65625	1.27429e-06	1.01429	3.35156e-06
CD276_ECEL1_FAM83A_HAPLN3_UQCRFS1_WIZ	0.65625	9.86619e-09	1.18966	5.76145e-08
CD276_ECEL1_FAM83A_PIP4P1_SFN_WIZ	0.65625	9.55501e-10	1.28961	8.40963e-09
CD276_ECEL1_HAPLN3_LHB_PIP4P1_SMCR2	0.65625	2.44933e-06	0.994761	5.76348e-06
CD276_ECEL1_HAPLN3_LHB_PIP4P1_TNFRSF17	0.65625	1.0391e-06	1.02745	2.78026e-06
CD276_ECEL1_HAPLN3_LHB_SFN_SMCR2	0.65625	1.97695e-09	1.24972	1.51095e-08
CD276_ECEL1_HAPLN3_LHB_SFN_WIZ	0.65625	1.35106e-09	1.26319	1.10326e-08
CD276_ECEL1_HAPLN3_LHB_SMCR2_UQCRFS1	0.65625	8.1826e-07	1.03179	2.30319e-06
CD276_ECEL1_HAPLN3_LHB_UQCRFS1_WIZ	0.65625	3.17201e-09	1.22581	2.30928e-08
CD276_ECEL1_HAPLN3_PIP4P1_SFN_WIZ	0.65625	1.1618e-06	1.01866	3.07116e-06
CD276_ECEL1_HAPLN3_PIP4P1_SMCR2_TNFRSF17	0.65625	6.0328e-06	0.95611	1.27236e-05
CD276_ECEL1_HAPLN3_PIP4P1_TNFRSF17_UQCRFS1	0.65625	1.8518e-07	1.08811	6.50235e-07
CD276_ECEL1_HAPLN3_SFN_SMCR2_WIZ	0.65625	1.19697e-08	1.19167	6.50098e-08
CD276_ECEL1_HAPLN3_SFN_UQCRFS1_WIZ	0.65625	2.04979e-09	1.24235	1.58792e-08
CD276_ECEL1_PIP4P1_SFN_UQCRFS1_WIZ	0.65625	9.32326e-10	1.29072	8.50117e-09
CD276_FAM83A_HAPLN3_LHB_PIP4P1_UQCRFS1	0.65625	1.34349e-08	1.17824	7.36861e-08
CD276_FAM83A_HAPLN3_LHB_UQCRFS1_WIZ	0.65625	2.81609e-10	1.2983	3.37234e-09
CD276_FAM83A_HAPLN3_PIP4P1_SFN_UQCRFS1	0.65625	3.0594e-11	1.38013	5.41058e-10
CD276_FAM83A_PIP4P1_SFN_UQCRFS1_WIZ	0.65625	4.69411e-09	1.24104	3.11356e-08
CD276_FAM83A_PIP4P1_SMCR2_UQCRFS1_WIZ	0.65625	1.72632e-06	1.00802	4.26764e-06
CD276_HAPLN3_LHB_PIP4P1_SFN_WIZ	0.65625	2.89415e-09	1.23226	2.08488e-08
ECEL1_FAM83A_HAPLN3_LHB_PIP4P1_SMCR2	0.65625	5.25702e-06	0.959086	1.12665e-05
ECEL1_FAM83A_HAPLN3_LHB_SFN_UQCRFS1	0.65625	5.73834e-08	1.12799	2.4603e-07
ECEL1_FAM83A_HAPLN3_LHB_SMCR2_WIZ	0.65625	1.46068e-09	1.25158	1.23124e-08
ECEL1_FAM83A_HAPLN3_PIP4P1_SFN_SMCR2	0.65625	1.56502e-06	1.00842	3.93555e-06
ECEL1_FAM83A_HAPLN3_PIP4P1_TNFRSF17_WIZ	0.65625	9.04443e-06	0.931675	1.83603e-05
ECEL1_FAM83A_HAPLN3_PIP4P1_UQCRFS1_WIZ	0.65625	1.06013e-08	1.18957	6.03055e-08
ECEL1_FAM83A_HAPLN3_SFN_SMCR2_WIZ	0.65625	5.76047e-06	0.952455	1.23323e-05
ECEL1_HAPLN3_LHB_PIP4P1_SFN_UQCRFS1	0.65625	4.03162e-09	1.21896	2.78425e-08
ECEL1_HAPLN3_LHB_PIP4P1_SFN_WIZ	0.65625	3.79143e-09	1.22873	2.52127e-08
ECEL1_HAPLN3_LHB_PIP4P1_SMCR2_TNFRSF17	0.65625	2.32562e-05	0.89367	4.20237e-05
ECEL1_HAPLN3_LHB_SMCR2_TNFRSF17_UQCRFS1	0.65625	1.65623e-07	1.08862	6.05251e-07
ECEL1_HAPLN3_LHB_SMCR2_UQCRFS1_WIZ	0.65625	1.65062e-07	1.08915	5.96661e-07
ECEL1_HAPLN3_PIP4P1_SFN_UQCRFS1_WIZ	0.65625	1.65127e-09	1.24898	1.33552e-08
ECEL1_LHB_PIP4P1_TNFRSF17_UQCRFS1_WIZ	0.65625	1.2316e-07	1.10343	4.60754e-07
ECEL1_PIP4P1_SFN_TNFRSF17_UQCRFS1_WIZ	0.65625	1.22447e-07	1.10615	4.55363e-07
FAM83A_HAPLN3_LHB_PIP4P1_UQCRFS1_WIZ	0.65625	3.91995e-09	1.22047	2.70094e-08
HAPLN3_LHB_PIP4P1_SFN_SMCR2_UQCRFS1	0.65625	4.50849e-08	1.13778	2.00854e-07
HAPLN3_LHB_PIP4P1_SMCR2_UQCRFS1_WIZ	0.65625	1.06457e-08	1.18913	6.06367e-08
HAPLN3_LHB_PIP4P1_TNFRSF17_UQCRFS1_WIZ	0.65625	1.12728e-07	1.10504	4.30686e-07
ATP8B4_CD276_ECEL1_FAM83A_HAPLN3_LHB_PIP4P1	0.65625	1.65237e-06	1.00753	4.18003e-06
ATP8B4_CD276_ECEL1_FAM83A_HAPLN3_PIP4P1_UQCRFS1	0.65625	1.98797e-07	1.08581	6.91109e-07
ATP8B4_CD276_ECEL1_FAM83A_HAPLN3_PIP4P1_WIZ	0.65625	2.45648e-06	0.988346	5.88254e-06
ATP8B4_CD276_ECEL1_FAM83A_PIP4P1_TNFRSF17_WIZ	0.65625	1.63482e-07	1.10537	5.98394e-07
ATP8B4_CD276_ECEL1_HAPLN3_LHB_PIP4P1_SMCR2	0.65625	1.99407e-06	1.001	4.87721e-06
ATP8B4_CD276_ECEL1_HAPLN3_PIP4P1_SFN_WIZ	0.65625	1.13208e-06	1.02129	3.00724e-06
ATP8B4_CD276_ECEL1_HAPLN3_PIP4P1_SMCR2_WIZ	0.65625	5.96805e-06	0.950585	1.27289e-05
ATP8B4_CD276_ECEL1_PIP4P1_SFN_UQCRFS1_WIZ	0.65625	3.99151e-08	1.14795	1.76687e-07
ATP8B4_CD276_FAM83A_HAPLN3_SMCR2_UQCRFS1_WIZ	0.65625	5.61923e-07	1.04571	1.67545e-06
ATP8B4_CD276_FAM83A_PIP4P1_SMCR2_UQCRFS1_WIZ	0.65625	6.56463e-08	1.13569	2.64984e-07
ATP8B4_CD276_HAPLN3_PIP4P1_SFN_UQCRFS1_WIZ	0.65625	8.1197e-09	1.20682	4.74839e-08
ATP8B4_CD276_HAPLN3_SFN_SMCR2_UQCRFS1_WIZ	0.65625	1.88486e-08	1.17081	9.76294e-08
ATP8B4_ECEL1_FAM83A_HAPLN3_LHB_SMCR2_WIZ	0.65625	1.47943e-07	1.09298	5.46658e-07
ATP8B4_ECEL1_FAM83A_HAPLN3_PIP4P1_SMCR2_UQCRFS1	0.65625	9.5978e-07	1.0247	2.63465e-06
ATP8B4_ECEL1_FAM83A_HAPLN3_PIP4P1_SMCR2_WIZ	0.65625	1.37577e-06	1.01131	3.5771e-06
ATP8B4_ECEL1_FAM83A_HAPLN3_PIP4P1_UQCRFS1_WIZ	0.65625	1.11679e-07	1.10588	4.24561e-07
ATP8B4_ECEL1_FAM83A_PIP4P1_SMCR2_UQCRFS1_WIZ	0.65625	1.73642e-06	1.00124	4.35575e-06
ATP8B4_ECEL1_HAPLN3_LHB_PIP4P1_SMCR2_WIZ	0.65625	2.12542e-06	0.994436	5.19277e-06
ATP8B4_ECEL1_HAPLN3_LHB_SFN_SMCR2_WIZ	0.65625	1.43386e-07	1.09427	5.32245e-07
ATP8B4_ECEL1_HAPLN3_LHB_SMCR2_UQCRFS1_WIZ	0.65625	9.25138e-08	1.10724	3.72787e-07
ATP8B4_ECEL1_HAPLN3_PIP4P1_SFN_UQCRFS1_WIZ	0.65625	2.38415e-08	1.15959	1.17842e-07
ATP8B4_ECEL1_HAPLN3_PIP4P1_TNFRSF17_UQCRFS1_WIZ	0.65625	1.2709e-05	0.917376	2.48098e-05
ATP8B4_FAM83A_HAPLN3_LHB_PIP4P1_TNFRSF17_WIZ	0.65625	8.53719e-07	1.02917	2.39386e-06
ATP8B4_FAM83A_HAPLN3_SFN_SMCR2_UQCRFS1_WIZ	0.65625	2.7044e-08	1.15262	1.3293e-07
ATP8B4_HAPLN3_PIP4P1_SMCR2_TNFRSF17_UQCRFS1_WIZ	0.65625	5.50242e-06	0.954277	1.18985e-05
CD276_ECEL1_FAM83A_HAPLN3_LHB_PIP4P1_TNFRSF17	0.65625	2.10258e-06	0.998788	5.13156e-06
CD276_ECEL1_FAM83A_HAPLN3_LHB_SMCR2_UQCRFS1	0.65625	2.98611e-07	1.06885	9.87151e-07
CD276_ECEL1_FAM83A_HAPLN3_PIP4P1_SMCR2_TNFRSF17	0.65625	1.08413e-06	1.02469	2.89228e-06
CD276_ECEL1_FAM83A_HAPLN3_PIP4P1_SMCR2_WIZ	0.65625	8.6883e-07	1.0291	2.40225e-06
CD276_ECEL1_FAM83A_HAPLN3_PIP4P1_TNFRSF17_UQCRFS1	0.65625	1.20466e-07	1.10238	4.57812e-07
CD276_ECEL1_FAM83A_HAPLN3_SMCR2_TNFRSF17_UQCRFS1	0.65625	4.36169e-07	1.05449	1.35441e-06
CD276_ECEL1_FAM83A_PIP4P1_SFN_UQCRFS1_WIZ	0.65625	1.18858e-09	1.28309	1.03378e-08
CD276_ECEL1_FAM83A_PIP4P1_SMCR2_TNFRSF17_WIZ	0.65625	1.00498e-07	1.12351	3.95795e-07
CD276_ECEL1_FAM83A_PIP4P1_SMCR2_UQCRFS1_WIZ	0.65625	1.64139e-06	1.01044	4.06312e-06
CD276_ECEL1_HAPLN3_LHB_PIP4P1_SMCR2_TNFRSF17	0.65625	2.24256e-06	0.997423	5.40456e-06
CD276_ECEL1_HAPLN3_LHB_PIP4P1_TNFRSF17_WIZ	0.65625	5.27201e-07	1.0498	1.56908e-06
CD276_ECEL1_HAPLN3_LHB_SMCR2_TNFRSF17_UQCRFS1	0.65625	1.18382e-07	1.1011	4.56283e-07
CD276_ECEL1_HAPLN3_PIP4P1_SFN_SMCR2_UQCRFS1	0.65625	4.50015e-09	1.22551	2.93029e-08
CD276_ECEL1_HAPLN3_SMCR2_TNFRSF17_UQCRFS1_WIZ	0.65625	2.00737e-06	0.993778	4.99887e-06
CD276_FAM83A_HAPLN3_LHB_PIP4P1_UQCRFS1_WIZ	0.65625	7.94064e-10	1.27399	7.40189e-09
CD276_FAM83A_HAPLN3_LHB_SMCR2_UQCRFS1_WIZ	0.65625	5.3249e-10	1.28037	5.55549e-09
CD276_FAM83A_HAPLN3_PIP4P1_SMCR2_TNFRSF17_UQCRFS1	0.65625	6.70477e-09	1.21344	4.10146e-08
CD276_FAM83A_HAPLN3_PIP4P1_SMCR2_TNFRSF17_WIZ	0.65625	1.9394e-06	0.998222	4.79378e-06
CD276_FAM83A_HAPLN3_PIP4P1_SMCR2_UQCRFS1_WIZ	0.65625	4.20346e-08	1.14409	1.85161e-07
CD276_HAPLN3_LHB_PIP4P1_SFN_UQCRFS1_WIZ	0.65625	9.4873e-11	1.33642	1.38333e-09
ECEL1_FAM83A_HAPLN3_LHB_PIP4P1_SFN_UQCRFS1	0.65625	7.03842e-09	1.20213	4.3561e-08
ECEL1_FAM83A_HAPLN3_LHB_PIP4P1_SMCR2_UQCRFS1	0.65625	1.68468e-07	1.09122	6.01445e-07
ECEL1_FAM83A_HAPLN3_LHB_PIP4P1_UQCRFS1_WIZ	0.65625	1.16849e-09	1.25825	1.01823e-08
ECEL1_FAM83A_HAPLN3_LHB_SMCR2_UQCRFS1_WIZ	0.65625	6.52619e-08	1.12125	2.7602e-07
ECEL1_FAM83A_HAPLN3_PIP4P1_SMCR2_TNFRSF17_UQCRFS1	0.65625	2.26219e-06	0.990481	5.54647e-06
ECEL1_FAM83A_HAPLN3_PIP4P1_SMCR2_UQCRFS1_WIZ	0.65625	7.60635e-08	1.12287	3.06803e-07
ECEL1_FAM83A_HAPLN3_PIP4P1_TNFRSF17_UQCRFS1_WIZ	0.65625	1.44903e-06	1.00715	3.75776e-06
ECEL1_HAPLN3_LHB_PIP4P1_SFN_SMCR2_UQCRFS1	0.65625	1.87797e-07	1.0863	6.6125e-07
ECEL1_HAPLN3_LHB_PIP4P1_SMCR2_TNFRSF17_WIZ	0.65625	1.03223e-06	1.02229	2.7977e-06
ECEL1_HAPLN3_LHB_PIP4P1_SMCR2_UQCRFS1_WIZ	0.65625	1.76585e-08	1.17199	9.19313e-08
ECEL1_HAPLN3_LHB_PIP4P1_TNFRSF17_UQCRFS1_WIZ	0.65625	7.51848e-08	1.11937	3.07136e-07
ECEL1_HAPLN3_SFN_SMCR2_TNFRSF17_UQCRFS1_WIZ	0.65625	2.2771e-06	0.988551	5.60045e-06
FAM83A_HAPLN3_LHB_PIP4P1_SMCR2_UQCRFS1_WIZ	0.65625	6.03766e-09	1.20683	3.83312e-08
ATP8B4_CD276_ECEL1_FAM83A_HAPLN3_LHB_SMCR2_UQCRFS1	0.65625	3.70271e-07	1.05994	1.18779e-06
ATP8B4_CD276_ECEL1_FAM83A_HAPLN3_PIP4P1_SMCR2_UQCRFS1	0.65625	3.51463e-08	1.14753	1.63765e-07
ATP8B4_CD276_ECEL1_FAM83A_HAPLN3_PIP4P1_SMCR2_WIZ	0.65625	2.77047e-06	0.983168	6.53213e-06
ATP8B4_CD276_ECEL1_FAM83A_HAPLN3_PIP4P1_UQCRFS1_WIZ	0.65625	1.07531e-07	1.10798	4.09795e-07
ATP8B4_CD276_ECEL1_FAM83A_HAPLN3_SMCR2_UQCRFS1_WIZ	0.65625	8.37361e-08	1.11593	3.3697e-07
ATP8B4_CD276_ECEL1_FAM83A_PIP4P1_SFN_UQCRFS1_WIZ	0.65625	3.90172e-08	1.14867	1.73437e-07
ATP8B4_CD276_ECEL1_HAPLN3_LHB_PIP4P1_UQCRFS1_WIZ	0.65625	1.99832e-07	1.08562	6.9216e-07
ATP8B4_CD276_ECEL1_HAPLN3_PIP4P1_SFN_SMCR2_WIZ	0.65625	8.77843e-07	1.03213	2.41208e-06
ATP8B4_CD276_ECEL1_HAPLN3_PIP4P1_SFN_UQCRFS1_WIZ	0.65625	3.7843e-08	1.15172	1.68663e-07
ATP8B4_CD276_ECEL1_PIP4P1_SMCR2_TNFRSF17_UQCRFS1_WIZ	0.65625	2.87394e-07	1.07251	9.443e-07
ATP8B4_ECEL1_FAM83A_HAPLN3_LHB_PIP4P1_UQCRFS1_WIZ	0.65625	4.06588e-08	1.14325	1.82981e-07
ATP8B4_ECEL1_FAM83A_HAPLN3_LHB_SMCR2_UQCRFS1_WIZ	0.65625	6.75188e-08	1.11964	2.85817e-07
ATP8B4_ECEL1_HAPLN3_LHB_PIP4P1_TNFRSF17_UQCRFS1_WIZ	0.65625	2.03341e-06	0.993403	5.05366e-06
ATP8B4_ECEL1_HAPLN3_PIP4P1_SFN_SMCR2_TNFRSF17_WIZ	0.65625	7.60213e-06	0.940217	1.57968e-05
ATP8B4_ECEL1_HAPLN3_PIP4P1_SFN_SMCR2_UQCRFS1_WIZ	0.65625	2.12481e-09	1.24201	1.62837e-08
ATP8B4_FAM83A_HAPLN3_LHB_PIP4P1_SMCR2_UQCRFS1_WIZ	0.65625	1.91985e-10	1.32493	2.40682e-09
CD276_ECEL1_FAM83A_HAPLN3_LHB_PIP4P1_UQCRFS1_WIZ	0.65625	5.00279e-08	1.135	2.16312e-07
CD276_ECEL1_FAM83A_HAPLN3_LHB_SFN_UQCRFS1_WIZ	0.65625	1.23861e-08	1.1887	6.78408e-08
CD276_ECEL1_FAM83A_HAPLN3_LHB_SMCR2_TNFRSF17_UQCRFS1	0.65625	1.68904e-07	1.08785	6.15446e-07
CD276_ECEL1_FAM83A_HAPLN3_LHB_SMCR2_UQCRFS1_WIZ	0.65625	1.45487e-09	1.25215	1.23069e-08
CD276_ECEL1_FAM83A_HAPLN3_PIP4P1_SFN_SMCR2_UQCRFS1	0.65625	6.46546e-09	1.21446	3.92741e-08
CD276_ECEL1_FAM83A_HAPLN3_PIP4P1_TNFRSF17_UQCRFS1_WIZ	0.65625	3.05374e-07	1.07045	9.88937e-07
CD276_ECEL1_FAM83A_HAPLN3_SFN_SMCR2_UQCRFS1_WIZ	0.65625	5.54919e-09	1.21204	3.57106e-08
CD276_ECEL1_FAM83A_HAPLN3_SMCR2_TNFRSF17_UQCRFS1_WIZ	0.65625	7.04293e-08	1.12095	2.93125e-07
CD276_ECEL1_HAPLN3_LHB_PIP4P1_SFN_UQCRFS1_WIZ	0.65625	1.4544e-09	1.25445	1.20217e-08
CD276_ECEL1_HAPLN3_LHB_PIP4P1_SMCR2_TNFRSF17_UQCRFS1	0.65625	2.05042e-07	1.08402	7.12946e-07
CD276_ECEL1_HAPLN3_LHB_PIP4P1_TNFRSF17_UQCRFS1_WIZ	0.65625	3.34096e-07	1.06733	1.06613e-06
CD276_ECEL1_HAPLN3_LHB_SFN_SMCR2_UQCRFS1_WIZ	0.65625	9.19632e-10	1.27157	8.25552e-09
CD276_ECEL1_HAPLN3_PIP4P1_SFN_SMCR2_UQCRFS1_WIZ	0.65625	2.77296e-09	1.23619	1.98191e-08
CD276_ECEL1_HAPLN3_PIP4P1_SFN_TNFRSF17_UQCRFS1_WIZ	0.65625	3.49672e-07	1.06578	1.10746e-06
CD276_ECEL1_HAPLN3_PIP4P1_SMCR2_TNFRSF17_UQCRFS1_WIZ	0.65625	3.71329e-07	1.06317	1.16662e-06
CD276_FAM83A_HAPLN3_LHB_PIP4P1_SMCR2_UQCRFS1_WIZ	0.65625	4.46003e-09	1.22115	2.9488e-08
ECEL1_FAM83A_HAPLN3_SFN_SMCR2_TNFRSF17_UQCRFS1_WIZ	0.65625	2.2771e-06	0.988551	5.60045e-06
ATP8B4_CD276_ECEL1_FAM83A_HAPLN3_LHB_SMCR2_UQCRFS1_WIZ	0.65625	4.71654e-09	1.21523	3.17877e-08
ATP8B4_CD276_ECEL1_FAM83A_HAPLN3_PIP4P1_TNFRSF17_UQCRFS1_WIZ	0.65625	2.02979e-06	0.995029	5.02538e-06
ATP8B4_CD276_ECEL1_FAM83A_PIP4P1_SFN_SMCR2_TNFRSF17_WIZ	0.65625	1.26563e-07	1.11457	4.83011e-07
ATP8B4_CD276_ECEL1_HAPLN3_LHB_SFN_SMCR2_UQCRFS1_WIZ	0.65625	2.38801e-09	1.24117	1.78766e-08
ATP8B4_CD276_ECEL1_HAPLN3_PIP4P1_SFN_SMCR2_UQCRFS1_WIZ	0.65625	1.2783e-09	1.26531	1.05794e-08
ATP8B4_ECEL1_FAM83A_HAPLN3_LHB_PIP4P1_SMCR2_UQCRFS1_WIZ	0.65625	1.82972e-08	1.17068	9.52501e-08
ATP8B4_ECEL1_FAM83A_HAPLN3_PIP4P1_SFN_SMCR2_TNFRSF17_WIZ	0.65625	7.60213e-06	0.940217	1.57968e-05
ATP8B4_CD276_ECEL1_FAM83A_HAPLN3_LHB_PIP4P1_SMCR2_TNFRSF17_UQCRFS1	0.645833	2.67637e-07	1.0668	8.83543e-07
ATP8B4_CD276_ECEL1_FAM83A_HAPLN3_LHB_PIP4P1_SMCR2_UQCRFS1_WIZ	0.645833	3.13783e-07	1.06135	1.00288e-06
ATP8B4_CD276_ECEL1_FAM83A_HAPLN3_LHB_PIP4P1_TNFRSF17_UQCRFS1_WIZ	0.645833	8.33098e-08	1.11432	3.27104e-07
ATP8B4_CD276_ECEL1_FAM83A_HAPLN3_LHB_SFN_SMCR2_UQCRFS1_WIZ	0.645833	5.8028e-10	1.29476	5.36695e-09
ATP8B4_CD276_ECEL1_FAM83A_HAPLN3_PIP4P1_SFN_SMCR2_TNFRSF17_UQCRFS1	0.645833	2.8418e-07	1.07005	9.1649e-07
ATP8B4_CD276_ECEL1_FAM83A_HAPLN3_PIP4P1_SFN_SMCR2_UQCRFS1_WIZ	0.645833	2.35221e-09	1.24041	1.66395e-08
ATP8B4_CD276_ECEL1_HAPLN3_LHB_PIP4P1_SFN_TNFRSF17_UQCRFS1_WIZ	0.645833	9.21509e-08	1.11169	3.54502e-07
CD276_ECEL1_FAM83A_HAPLN3_LHB_PIP4P1_SFN_SMCR2_UQCRFS1_WIZ	0.645833	1.75395e-09	1.24595	1.33354e-08
CD276_HAPLN3	0.645833	2.0934e-05	0.896715	3.79375e-05
CD276_UQCRFS1	0.645833	1.43842e-05	0.90766	2.71797e-05
ATP8B4_ECEL1_HAPLN3	0.645833	0.000672394	0.720397	0.000872508
ATP8B4_FAM83A_HAPLN3	0.645833	0.000325033	0.759518	0.000447594
ATP8B4_HAPLN3_PIP4P1	0.645833	4.06286e-05	0.865851	6.78794e-05
ATP8B4_HAPLN3_UQCRFS1	0.645833	3.52787e-05	0.869712	5.99589e-05
ATP8B4_PIP4P1_UQCRFS1	0.645833	1.2719e-07	1.10303	4.55596e-07
ATP8B4_PIP4P1_WIZ	0.645833	1.07713e-05	0.932627	2.10943e-05
CD276_HAPLN3_LHB	0.645833	6.33223e-08	1.12211	2.60709e-07
CD276_PIP4P1_TNFRSF17	0.645833	3.5452e-06	0.992697	7.81648e-06
HAPLN3_LHB_TNFRSF17	0.645833	3.00868e-06	0.976634	6.97068e-06
HAPLN3_PIP4P1_TNFRSF17	0.645833	5.60578e-05	0.85148	9.04413e-05
HAPLN3_SFN_WIZ	0.645833	4.57425e-07	1.05763	1.33731e-06
HAPLN3_SMCR2_TNFRSF17	0.645833	0.000307093	0.762636	0.000424852
HAPLN3_SMCR2_UQCRFS1	0.645833	0.000119192	0.811243	0.000179
PIP4P1_SMCR2_WIZ	0.645833	0.000138105	0.799725	0.000201467
PIP4P1_TNFRSF17_WIZ	0.645833	8.62531e-07	1.03499	2.39997e-06
ATP8B4_CD276_HAPLN3_UQCRFS1	0.645833	7.674e-06	0.934719	1.58031e-05
ATP8B4_CD276_PIP4P1_WIZ	0.645833	2.37715e-06	0.996309	5.68523e-06
ATP8B4_ECEL1_PIP4P1_UQCRFS1	0.645833	1.80585e-07	1.09181	6.08674e-07
ATP8B4_FAM83A_HAPLN3_PIP4P1	0.645833	3.58974e-05	0.871712	6.07789e-05
ATP8B4_FAM83A_HAPLN3_WIZ	0.645833	1.60422e-05	0.903283	2.99328e-05
ATP8B4_FAM83A_PIP4P1_UQCRFS1	0.645833	1.80423e-08	1.17261	8.9049e-08
ATP8B4_HAPLN3_PIP4P1_SMCR2	0.645833	0.000208749	0.782944	0.000297688
ATP8B4_HAPLN3_PIP4P1_WIZ	0.645833	2.35408e-05	0.88754	4.1742e-05
ATP8B4_PIP4P1_SFN_WIZ	0.645833	9.64078e-08	1.11584	3.74621e-07
ATP8B4_PIP4P1_SMCR2_WIZ	0.645833	5.5107e-05	0.841451	8.87072e-05
ATP8B4_PIP4P1_UQCRFS1_WIZ	0.645833	3.39245e-06	0.96834	7.65666e-06
ATP8B4_SMCR2_UQCRFS1_WIZ	0.645833	9.65078e-07	1.01913	2.59899e-06
CD276_ECEL1_HAPLN3_LHB	0.645833	3.98879e-06	0.967212	8.82921e-06
CD276_ECEL1_PIP4P1_TNFRSF17	0.645833	9.75236e-08	1.12446	3.70431e-07
CD276_ECEL1_UQCRFS1_WIZ	0.645833	2.15667e-07	1.07758	7.20624e-07
CD276_FAM83A_HAPLN3_LHB	0.645833	3.87407e-09	1.21614	2.60871e-08
CD276_FAM83A_HAPLN3_PIP4P1	0.645833	6.48105e-07	1.04148	1.81461e-06
CD276_FAM83A_HAPLN3_UQCRFS1	0.645833	6.379e-08	1.12235	2.59579e-07
CD276_HAPLN3_LHB_SMCR2	0.645833	4.58211e-06	0.959871	9.93092e-06
CD276_HAPLN3_PIP4P1_SFN	0.645833	1.54202e-07	1.09447	5.35863e-07
CD276_HAPLN3_SFN_WIZ	0.645833	5.80326e-09	1.21158	3.48449e-08
CD276_HAPLN3_SMCR2_UQCRFS1	0.645833	4.50785e-06	0.956632	9.85322e-06
CD276_HAPLN3_TNFRSF17_UQCRFS1	0.645833	1.46715e-05	0.906959	2.7781e-05
CD276_HAPLN3_TNFRSF17_WIZ	0.645833	4.69903e-05	0.855753	7.75673e-05
CD276_PIP4P1_TNFRSF17_UQCRFS1	0.645833	3.92142e-05	0.865171	6.61625e-05
CD276_PIP4P1_TNFRSF17_WIZ	0.645833	1.64681e-06	1.0162	4.08482e-06
ECEL1_FAM83A_HAPLN3_PIP4P1	0.645833	1.59665e-05	0.90801	2.93677e-05
ECEL1_FAM83A_HAPLN3_SMCR2	0.645833	2.3274e-05	0.887482	4.15442e-05
ECEL1_FAM83A_PIP4P1_WIZ	0.645833	2.04738e-07	1.08817	7.01486e-07
ECEL1_HAPLN3_LHB_TNFRSF17	0.645833	6.95371e-06	0.941762	1.43827e-05
ECEL1_HAPLN3_LHB_UQCRFS1	0.645833	2.54473e-06	0.979707	6.0314e-06
ECEL1_HAPLN3_SFN_UQCRFS1	0.645833	2.23754e-06	0.984989	5.37319e-06
ECEL1_HAPLN3_SFN_WIZ	0.645833	1.03838e-05	0.924003	2.01535e-05
ECEL1_HAPLN3_TNFRSF17_WIZ	0.645833	8.13876e-05	0.829066	0.000127102
ECEL1_LHB_PIP4P1_WIZ	0.645833	1.09125e-07	1.11243	4.155e-07
FAM83A_HAPLN3_PIP4P1_SMCR2	0.645833	2.62253e-05	0.881869	4.5831e-05
FAM83A_HAPLN3_SMCR2_UQCRFS1	0.645833	8.7912e-06	0.928725	1.76539e-05
FAM83A_PIP4P1_UQCRFS1_WIZ	0.645833	4.47575e-06	0.960837	9.65849e-06
HAPLN3_LHB_PIP4P1_SFN	0.645833	6.3358e-08	1.12395	2.5475e-07
HAPLN3_LHB_PIP4P1_UQCRFS1	0.645833	8.49574e-07	1.02248	2.35149e-06
HAPLN3_PIP4P1_SMCR2_TNFRSF17	0.645833	0.000111432	0.814187	0.000168588
PIP4P1_SFN_UQCRFS1_WIZ	0.645833	2.70022e-07	1.06975	8.68081e-07
PIP4P1_SMCR2_UQCRFS1_WIZ	0.645833	9.49937e-06	0.929061	1.86512e-05
ATP8B4_CD276_ECEL1_HAPLN3_UQCRFS1	0.645833	6.44181e-06	0.941658	1.35763e-05
ATP8B4_CD276_HAPLN3_PIP4P1_WIZ	0.645833	1.68204e-05	0.900236	3.12376e-05
ATP8B4_CD276_PIP4P1_SMCR2_UQCRFS1	0.645833	4.05953e-06	0.966945	8.82485e-06
ATP8B4_CD276_PIP4P1_TNFRSF17_WIZ	0.645833	8.03552e-07	1.04086	2.24097e-06
ATP8B4_ECEL1_FAM83A_HAPLN3_PIP4P1	0.645833	0.000134549	0.806048	0.000199578
ATP8B4_ECEL1_FAM83A_HAPLN3_UQCRFS1	0.645833	1.22658e-05	0.914875	2.36453e-05
ATP8B4_ECEL1_FAM83A_HAPLN3_WIZ	0.645833	8.05847e-06	0.932751	1.63482e-05
ATP8B4_ECEL1_FAM83A_SMCR2_WIZ	0.645833	2.31374e-05	0.889568	4.11356e-05
ATP8B4_ECEL1_HAPLN3_LHB_PIP4P1	0.645833	1.46321e-05	0.911264	2.7548e-05
ATP8B4_ECEL1_HAPLN3_PIP4P1_TNFRSF17	0.645833	0.000471028	0.738859	0.000629523
ATP8B4_ECEL1_PIP4P1_SFN_WIZ	0.645833	4.73694e-07	1.05762	1.42835e-06
ATP8B4_ECEL1_PIP4P1_SMCR2_UQCRFS1	0.645833	5.19235e-07	1.04862	1.50037e-06
ATP8B4_ECEL1_PIP4P1_UQCRFS1_WIZ	0.645833	2.04237e-06	0.989294	4.92671e-06
ATP8B4_FAM83A_HAPLN3_LHB_PIP4P1	0.645833	1.86682e-06	0.995995	4.5613e-06
ATP8B4_FAM83A_HAPLN3_LHB_WIZ	0.645833	1.1937e-06	1.00847	3.16753e-06
ATP8B4_FAM83A_HAPLN3_PIP4P1_UQCRFS1	0.645833	3.29943e-06	0.96986	7.47487e-06
ATP8B4_FAM83A_HAPLN3_UQCRFS1_WIZ	0.645833	7.12095e-06	0.937938	1.46713e-05
ATP8B4_HAPLN3_PIP4P1_TNFRSF17_WIZ	0.645833	0.000305302	0.760893	0.000423652
ATP8B4_HAPLN3_SFN_UQCRFS1_WIZ	0.645833	3.57781e-07	1.06364	1.10644e-06
ATP8B4_PIP4P1_TNFRSF17_UQCRFS1_WIZ	0.645833	7.63296e-06	0.934996	1.56503e-05
CD276_ECEL1_FAM83A_HAPLN3_LHB	0.645833	6.80313e-07	1.03609	1.92772e-06
CD276_ECEL1_FAM83A_HAPLN3_PIP4P1	0.645833	3.28586e-06	0.974429	7.38726e-06
CD276_ECEL1_FAM83A_HAPLN3_WIZ	0.645833	1.49272e-06	1.00155	3.78072e-06
CD276_ECEL1_FAM83A_PIP4P1_WIZ	0.645833	1.23408e-07	1.112	4.50307e-07
CD276_ECEL1_FAM83A_UQCRFS1_WIZ	0.645833	5.8143e-08	1.12674	2.37776e-07
CD276_ECEL1_HAPLN3_PIP4P1_SFN	0.645833	1.99914e-06	0.997482	4.77032e-06
CD276_ECEL1_HAPLN3_SFN_SMCR2	0.645833	1.61027e-06	1.00299	4.01466e-06
CD276_ECEL1_HAPLN3_SFN_UQCRFS1	0.645833	1.46997e-07	1.09414	5.22288e-07
CD276_ECEL1_HAPLN3_SFN_WIZ	0.645833	7.64645e-08	1.11793	2.984e-07
CD276_ECEL1_PIP4P1_SFN_WIZ	0.645833	3.35437e-09	1.24218	2.24271e-08
CD276_ECEL1_PIP4P1_SMCR2_WIZ	0.645833	9.70052e-08	1.12502	3.64252e-07
CD276_FAM83A_HAPLN3_LHB_PIP4P1	0.645833	7.61309e-07	1.03123	2.10983e-06
CD276_FAM83A_HAPLN3_PIP4P1_TNFRSF17	0.645833	2.76565e-06	0.984389	6.35032e-06
CD276_FAM83A_HAPLN3_SFN_WIZ	0.645833	1.89347e-09	1.24625	1.40324e-08
CD276_FAM83A_PIP4P1_SFN_UQCRFS1	0.645833	1.85294e-09	1.2916	1.48975e-08
CD276_FAM83A_PIP4P1_UQCRFS1_WIZ	0.645833	1.49477e-06	1.00621	3.72873e-06
CD276_HAPLN3_LHB_PIP4P1_WIZ	0.645833	4.48518e-08	1.1309	1.95012e-07
CD276_HAPLN3_PIP4P1_SMCR2_TNFRSF17	0.645833	1.31957e-05	0.916962	2.49805e-05
CD276_HAPLN3_PIP4P1_TNFRSF17_WIZ	0.645833	1.55516e-05	0.90585	2.90319e-05
CD276_HAPLN3_SFN_UQCRFS1_WIZ	0.645833	1.6083e-08	1.16744	8.37054e-08
ECEL1_FAM83A_HAPLN3_LHB_UQCRFS1	0.645833	3.26957e-07	1.05755	1.04704e-06
ECEL1_FAM83A_PIP4P1_SMCR2_WIZ	0.645833	2.44163e-07	1.08467	8.05973e-07
ECEL1_FAM83A_PIP4P1_UQCRFS1_WIZ	0.645833	8.05618e-07	1.02779	2.20423e-06
ECEL1_FAM83A_SMCR2_UQCRFS1_WIZ	0.645833	1.84191e-06	0.990944	4.55802e-06
ECEL1_HAPLN3_LHB_SFN_WIZ	0.645833	4.757e-09	1.21124	3.0421e-08
ECEL1_HAPLN3_LHB_TNFRSF17_UQCRFS1	0.645833	9.35753e-07	1.01772	2.57363e-06
ECEL1_HAPLN3_PIP4P1_SFN_UQCRFS1	0.645833	1.05877e-07	1.10601	3.9323e-07
ECEL1_HAPLN3_PIP4P1_TNFRSF17_UQCRFS1	0.645833	3.57611e-05	0.867332	6.0859e-05
ECEL1_HAPLN3_SFN_SMCR2_UQCRFS1	0.645833	4.55084e-07	1.0464	1.3739e-06
ECEL1_HAPLN3_SFN_UQCRFS1_WIZ	0.645833	1.31204e-06	1.00599	3.39218e-06
ECEL1_LHB_PIP4P1_TNFRSF17_WIZ	0.645833	2.51724e-06	0.979907	5.97112e-06
ECEL1_SFN_SMCR2_UQCRFS1_WIZ	0.645833	3.63525e-07	1.05689	1.12623e-06
ECEL1_SFN_TNFRSF17_UQCRFS1_WIZ	0.645833	4.55494e-07	1.05054	1.37215e-06
ECEL1_SMCR2_TNFRSF17_UQCRFS1_WIZ	0.645833	1.49443e-06	1.00172	3.81676e-06
FAM83A_HAPLN3_LHB_PIP4P1_SMCR2	0.645833	1.09695e-05	0.916881	2.09971e-05
FAM83A_HAPLN3_LHB_PIP4P1_UQCRFS1	0.645833	1.17085e-07	1.09932	4.34262e-07
FAM83A_HAPLN3_LHB_SMCR2_WIZ	0.645833	7.53593e-08	1.1104	2.93867e-07
FAM83A_HAPLN3_PIP4P1_SFN_UQCRFS1	0.645833	6.62116e-08	1.12062	2.67438e-07
FAM83A_HAPLN3_PIP4P1_SMCR2_UQCRFS1	0.645833	6.82858e-05	0.837116	0.00010819
FAM83A_HAPLN3_PIP4P1_UQCRFS1_WIZ	0.645833	2.68854e-07	1.07318	8.60652e-07
FAM83A_PIP4P1_SFN_TNFRSF17_WIZ	0.645833	5.78194e-08	1.13281	2.48092e-07
FAM83A_PIP4P1_TNFRSF17_UQCRFS1_WIZ	0.645833	4.93598e-06	0.952969	1.06596e-05
HAPLN3_LHB_PIP4P1_SFN_WIZ	0.645833	1.72386e-09	1.24629	1.30894e-08
HAPLN3_LHB_PIP4P1_SMCR2_TNFRSF17	0.645833	2.42808e-05	0.885192	4.33293e-05
HAPLN3_LHB_PIP4P1_UQCRFS1_WIZ	0.645833	1.68617e-08	1.16729	8.59455e-08
HAPLN3_PIP4P1_SFN_UQCRFS1_WIZ	0.645833	2.03953e-08	1.16419	9.92813e-08
HAPLN3_SMCR2_TNFRSF17_UQCRFS1_WIZ	0.645833	4.36305e-05	0.856069	7.35461e-05
LHB_PIP4P1_TNFRSF17_UQCRFS1_WIZ	0.645833	1.39354e-06	1.00817	3.52749e-06
SFN_SMCR2_TNFRSF17_UQCRFS1_WIZ	0.645833	2.207e-06	0.986558	5.34055e-06
ATP8B4_CD276_ECEL1_FAM83A_HAPLN3_UQCRFS1	0.645833	1.63541e-06	0.997264	4.13908e-06
ATP8B4_CD276_ECEL1_FAM83A_HAPLN3_WIZ	0.645833	1.16043e-05	0.917732	2.25592e-05
ATP8B4_CD276_ECEL1_FAM83A_PIP4P1_WIZ	0.645833	9.31698e-07	1.03261	2.54845e-06
ATP8B4_CD276_ECEL1_FAM83A_SMCR2_WIZ	0.645833	4.84162e-07	1.05307	1.40977e-06
ATP8B4_CD276_ECEL1_HAPLN3_PIP4P1_SMCR2	0.645833	1.03162e-05	0.923346	2.0247e-05
ATP8B4_CD276_ECEL1_HAPLN3_PIP4P1_WIZ	0.645833	4.08986e-05	0.86	6.87501e-05
ATP8B4_CD276_ECEL1_HAPLN3_SMCR2_UQCRFS1	0.645833	2.59075e-06	0.979266	6.12175e-06
ATP8B4_CD276_ECEL1_PIP4P1_SMCR2_TNFRSF17	0.645833	1.04176e-06	1.01984	2.75787e-06
ATP8B4_CD276_ECEL1_PIP4P1_SMCR2_UQCRFS1	0.645833	4.74182e-06	0.957922	1.01731e-05
ATP8B4_CD276_ECEL1_PIP4P1_TNFRSF17_WIZ	0.645833	3.51931e-06	0.968534	7.94098e-06
ATP8B4_CD276_ECEL1_SMCR2_UQCRFS1_WIZ	0.645833	2.65048e-08	1.15509	1.24561e-07
ATP8B4_CD276_FAM83A_HAPLN3_SMCR2_WIZ	0.645833	6.66693e-06	0.940464	1.38483e-05
ATP8B4_CD276_HAPLN3_PIP4P1_SFN_UQCRFS1	0.645833	1.25905e-08	1.18623	6.62836e-08
ATP8B4_CD276_HAPLN3_PIP4P1_SMCR2_WIZ	0.645833	1.64765e-05	0.902168	3.06132e-05
ATP8B4_CD276_HAPLN3_SFN_SMCR2_UQCRFS1	0.645833	2.36863e-08	1.15313	1.15954e-07
ATP8B4_ECEL1_FAM83A_HAPLN3_LHB_WIZ	0.645833	8.80434e-06	0.928385	1.78434e-05
ATP8B4_ECEL1_FAM83A_HAPLN3_SFN_WIZ	0.645833	1.64053e-05	0.904175	3.04034e-05
ATP8B4_ECEL1_FAM83A_HAPLN3_SMCR2_UQCRFS1	0.645833	1.03816e-05	0.922202	2.04835e-05
ATP8B4_ECEL1_FAM83A_PIP4P1_SMCR2_TNFRSF17	0.645833	1.04388e-05	0.922876	2.05189e-05
ATP8B4_ECEL1_HAPLN3_LHB_PIP4P1_SMCR2	0.645833	1.62272e-05	0.904343	3.01174e-05
ATP8B4_ECEL1_HAPLN3_LHB_SFN_WIZ	0.645833	4.36441e-08	1.13257	1.91323e-07
ATP8B4_ECEL1_HAPLN3_PIP4P1_SFN_WIZ	0.645833	3.56462e-06	0.967123	8.01754e-06
ATP8B4_ECEL1_HAPLN3_SFN_UQCRFS1_WIZ	0.645833	3.25871e-06	0.970636	7.42227e-06
ATP8B4_ECEL1_HAPLN3_TNFRSF17_UQCRFS1_WIZ	0.645833	2.06201e-05	0.889651	3.78357e-05
ATP8B4_ECEL1_PIP4P1_SFN_SMCR2_TNFRSF17	0.645833	3.61635e-07	1.08167	1.16091e-06
ATP8B4_ECEL1_PIP4P1_SFN_SMCR2_WIZ	0.645833	7.38863e-08	1.12556	2.99939e-07
ATP8B4_ECEL1_PIP4P1_SFN_UQCRFS1_WIZ	0.645833	1.90064e-06	0.992864	4.622e-06
ATP8B4_ECEL1_SFN_SMCR2_UQCRFS1_WIZ	0.645833	5.37331e-07	1.04173	1.57261e-06
ATP8B4_FAM83A_HAPLN3_PIP4P1_SFN_WIZ	0.645833	2.22432e-07	1.07616	7.38005e-07
ATP8B4_FAM83A_HAPLN3_PIP4P1_TNFRSF17_WIZ	0.645833	0.000153292	0.796152	0.000226466
ATP8B4_HAPLN3_PIP4P1_SFN_UQCRFS1_WIZ	0.645833	1.14162e-07	1.1043	4.1809e-07
ATP8B4_PIP4P1_SMCR2_TNFRSF17_UQCRFS1_WIZ	0.645833	1.06794e-06	1.01454	2.85066e-06
CD276_ECEL1_FAM83A_HAPLN3_LHB_SMCR2	0.645833	1.08293e-06	1.0149	2.86418e-06
CD276_ECEL1_FAM83A_HAPLN3_LHB_WIZ	0.645833	2.28298e-08	1.15537	1.11958e-07
CD276_ECEL1_FAM83A_HAPLN3_PIP4P1_SFN	0.645833	2.91265e-06	0.982873	6.60211e-06
CD276_ECEL1_FAM83A_LHB_SFN_TNFRSF17	0.645833	2.79464e-08	1.15729	1.28479e-07
CD276_ECEL1_FAM83A_PIP4P1_TNFRSF17_WIZ	0.645833	6.71224e-08	1.12971	2.77299e-07
CD276_ECEL1_HAPLN3_LHB_SFN_UQCRFS1	0.645833	3.72299e-08	1.14143	1.66873e-07
CD276_ECEL1_HAPLN3_SFN_SMCR2_UQCRFS1	0.645833	1.70512e-08	1.16473	8.77262e-08
CD276_ECEL1_HAPLN3_SMCR2_TNFRSF17_UQCRFS1	0.645833	5.06223e-06	0.95205	1.09452e-05
CD276_ECEL1_HAPLN3_TNFRSF17_UQCRFS1_WIZ	0.645833	5.06531e-06	0.95206	1.09503e-05
CD276_ECEL1_PIP4P1_TNFRSF17_UQCRFS1_WIZ	0.645833	5.80091e-06	0.948409	1.22698e-05
CD276_FAM83A_HAPLN3_LHB_PIP4P1_WIZ	0.645833	5.74994e-09	1.20154	3.58492e-08
CD276_FAM83A_HAPLN3_LHB_SMCR2_WIZ	0.645833	3.20226e-09	1.22743	2.1691e-08
CD276_FAM83A_HAPLN3_PIP4P1_SMCR2_WIZ	0.645833	6.32536e-07	1.04087	1.7704e-06
CD276_HAPLN3_LHB_PIP4P1_SMCR2_TNFRSF17	0.645833	4.10073e-06	0.966053	9.01645e-06
CD276_HAPLN3_LHB_PIP4P1_SMCR2_WIZ	0.645833	1.94121e-07	1.07862	6.61932e-07
CD276_HAPLN3_LHB_PIP4P1_TNFRSF17_UQCRFS1	0.645833	1.77324e-06	0.99671	4.38385e-06
CD276_HAPLN3_LHB_SMCR2_TNFRSF17_WIZ	0.645833	4.96367e-07	1.04751	1.47074e-06
CD276_HAPLN3_PIP4P1_SFN_SMCR2_WIZ	0.645833	1.20801e-07	1.10335	4.36677e-07
CD276_HAPLN3_SFN_SMCR2_UQCRFS1_WIZ	0.645833	3.09367e-10	1.30586	3.34924e-09
CD276_HAPLN3_SMCR2_TNFRSF17_UQCRFS1_WIZ	0.645833	8.36185e-06	0.92958	1.7005e-05
CD276_PIP4P1_SFN_TNFRSF17_UQCRFS1_WIZ	0.645833	1.00239e-06	1.0226	2.66139e-06
ECEL1_FAM83A_HAPLN3_LHB_PIP4P1_TNFRSF17	0.645833	2.30584e-06	0.988211	5.4905e-06
ECEL1_FAM83A_HAPLN3_LHB_UQCRFS1_WIZ	0.645833	5.33818e-09	1.19991	3.45403e-08
ECEL1_FAM83A_HAPLN3_PIP4P1_SFN_UQCRFS1	0.645833	1.05877e-07	1.10601	3.9323e-07
ECEL1_FAM83A_HAPLN3_PIP4P1_SFN_WIZ	0.645833	3.12961e-08	1.15109	1.39999e-07
ECEL1_FAM83A_HAPLN3_SFN_SMCR2_UQCRFS1	0.645833	4.55084e-07	1.0464	1.3739e-06
ECEL1_FAM83A_HAPLN3_SFN_UQCRFS1_WIZ	0.645833	2.51113e-07	1.0718	8.24835e-07
ECEL1_FAM83A_LHB_PIP4P1_TNFRSF17_WIZ	0.645833	7.04442e-08	1.12597	2.92159e-07
ECEL1_FAM83A_PIP4P1_SFN_UQCRFS1_WIZ	0.645833	1.76595e-07	1.08344	6.08911e-07
ECEL1_FAM83A_PIP4P1_TNFRSF17_UQCRFS1_WIZ	0.645833	2.60726e-06	0.979049	6.12341e-06
ECEL1_FAM83A_SFN_TNFRSF17_UQCRFS1_WIZ	0.645833	2.95335e-07	1.06675	9.49407e-07
ECEL1_HAPLN3_LHB_PIP4P1_SFN_SMCR2	0.645833	3.10213e-06	0.973903	7.08693e-06
ECEL1_HAPLN3_LHB_SFN_SMCR2_UQCRFS1	0.645833	1.47981e-07	1.08741	5.34685e-07
ECEL1_HAPLN3_PIP4P1_SFN_SMCR2_TNFRSF17	0.645833	1.99556e-05	0.894595	3.62179e-05
ECEL1_HAPLN3_PIP4P1_SFN_SMCR2_WIZ	0.645833	3.11437e-08	1.15028	1.398e-07
ECEL1_HAPLN3_SFN_SMCR2_TNFRSF17_WIZ	0.645833	3.6506e-05	0.865005	6.24318e-05
ECEL1_HAPLN3_SFN_SMCR2_UQCRFS1_WIZ	0.645833	2.29579e-08	1.15924	1.1046e-07
ECEL1_LHB_PIP4P1_SMCR2_TNFRSF17_WIZ	0.645833	5.78178e-06	0.947348	1.22458e-05
ECEL1_PIP4P1_SFN_SMCR2_UQCRFS1_WIZ	0.645833	5.46416e-07	1.04227	1.58332e-06
ECEL1_SFN_SMCR2_TNFRSF17_UQCRFS1_WIZ	0.645833	1.79439e-06	0.994818	4.46469e-06
FAM83A_HAPLN3_LHB_PIP4P1_SMCR2_WIZ	0.645833	1.04556e-05	0.918825	2.01475e-05
FAM83A_HAPLN3_LHB_PIP4P1_TNFRSF17_WIZ	0.645833	1.30478e-06	1.00646	3.38838e-06
FAM83A_HAPLN3_PIP4P1_SFN_UQCRFS1_WIZ	0.645833	2.0867e-08	1.16354	1.01122e-07
FAM83A_HAPLN3_PIP4P1_TNFRSF17_UQCRFS1_WIZ	0.645833	6.00349e-07	1.03846	1.72655e-06
FAM83A_HAPLN3_SMCR2_TNFRSF17_UQCRFS1_WIZ	0.645833	1.32381e-05	0.909395	2.55876e-05
FAM83A_PIP4P1_SFN_TNFRSF17_UQCRFS1_WIZ	0.645833	9.40112e-07	1.02199	2.52886e-06
HAPLN3_LHB_PIP4P1_SMCR2_TNFRSF17_WIZ	0.645833	6.33699e-07	1.03432	1.82592e-06
ATP8B4_CD276_ECEL1_FAM83A_HAPLN3_LHB_UQCRFS1	0.645833	3.39056e-07	1.05742	1.08026e-06
ATP8B4_CD276_ECEL1_FAM83A_HAPLN3_PIP4P1_SMCR2	0.645833	8.10392e-06	0.934402	1.63562e-05
ATP8B4_CD276_ECEL1_FAM83A_HAPLN3_SMCR2_UQCRFS1	0.645833	4.29659e-07	1.05088	1.30822e-06
ATP8B4_CD276_ECEL1_FAM83A_HAPLN3_TNFRSF17_WIZ	0.645833	1.40804e-05	0.909125	2.67684e-05
ATP8B4_CD276_ECEL1_FAM83A_HAPLN3_UQCRFS1_WIZ	0.645833	1.57875e-06	0.998339	4.01721e-06
ATP8B4_CD276_ECEL1_FAM83A_PIP4P1_SFN_WIZ	0.645833	6.62796e-08	1.13038	2.73989e-07
ATP8B4_CD276_ECEL1_FAM83A_PIP4P1_SMCR2_WIZ	0.645833	4.43524e-07	1.06024	1.35784e-06
ATP8B4_CD276_ECEL1_FAM83A_SMCR2_UQCRFS1_WIZ	0.645833	1.1727e-08	1.18502	6.3331e-08
ATP8B4_CD276_ECEL1_HAPLN3_LHB_SMCR2_WIZ	0.645833	2.96286e-08	1.14756	1.38405e-07
ATP8B4_CD276_ECEL1_HAPLN3_PIP4P1_SFN_SMCR2	0.645833	8.78137e-06	0.931129	1.75437e-05
ATP8B4_CD276_ECEL1_HAPLN3_PIP4P1_SFN_UQCRFS1	0.645833	1.08955e-08	1.19001	5.90356e-08
ATP8B4_CD276_ECEL1_HAPLN3_PIP4P1_SMCR2_TNFRSF17	0.645833	8.46556e-05	0.827607	0.000132025
ATP8B4_CD276_ECEL1_HAPLN3_SFN_SMCR2_UQCRFS1	0.645833	3.01427e-07	1.06379	9.69128e-07
ATP8B4_CD276_ECEL1_HAPLN3_TNFRSF17_UQCRFS1_WIZ	0.645833	2.87065e-05	0.875014	5.07079e-05
ATP8B4_CD276_ECEL1_PIP4P1_SMCR2_TNFRSF17_WIZ	0.645833	3.70834e-07	1.06913	1.16527e-06
ATP8B4_CD276_ECEL1_PIP4P1_SMCR2_UQCRFS1_WIZ	0.645833	2.61015e-06	0.982625	6.04944e-06
ATP8B4_CD276_ECEL1_PIP4P1_TNFRSF17_UQCRFS1_WIZ	0.645833	9.58869e-06	0.925076	1.91196e-05
ATP8B4_CD276_FAM83A_HAPLN3_LHB_PIP4P1_WIZ	0.645833	7.1485e-07	1.0291	2.02635e-06
ATP8B4_CD276_FAM83A_HAPLN3_LHB_SMCR2_WIZ	0.645833	1.06269e-07	1.10231	4.02314e-07
ATP8B4_CD276_FAM83A_HAPLN3_PIP4P1_SFN_WIZ	0.645833	1.17105e-07	1.10375	4.28378e-07
ATP8B4_CD276_FAM83A_HAPLN3_PIP4P1_SMCR2_UQCRFS1	0.645833	2.94808e-07	1.0662	9.47915e-07
ATP8B4_CD276_FAM83A_HAPLN3_PIP4P1_SMCR2_WIZ	0.645833	2.4378e-07	1.07745	7.95049e-07
ATP8B4_CD276_FAM83A_PIP4P1_SFN_UQCRFS1_WIZ	0.645833	1.04992e-08	1.20641	5.83247e-08
ATP8B4_CD276_HAPLN3_LHB_SMCR2_UQCRFS1_WIZ	0.645833	1.02761e-08	1.18284	5.80868e-08
ATP8B4_CD276_HAPLN3_PIP4P1_SMCR2_TNFRSF17_UQCRFS1	0.645833	2.13212e-06	0.990676	5.14902e-06
ATP8B4_CD276_HAPLN3_PIP4P1_SMCR2_TNFRSF17_WIZ	0.645833	2.10092e-05	0.890335	3.81785e-05
ATP8B4_CD276_PIP4P1_SFN_SMCR2_UQCRFS1_WIZ	0.645833	3.08518e-08	1.152	1.39267e-07
ATP8B4_ECEL1_FAM83A_HAPLN3_LHB_PIP4P1_UQCRFS1	0.645833	6.7208e-07	1.03488	1.91513e-06
ATP8B4_ECEL1_FAM83A_HAPLN3_LHB_SFN_WIZ	0.645833	8.11702e-08	1.11261	3.18865e-07
ATP8B4_ECEL1_FAM83A_HAPLN3_SFN_SMCR2_WIZ	0.645833	0.000160419	0.794247	0.000235835
ATP8B4_ECEL1_FAM83A_LHB_PIP4P1_TNFRSF17_WIZ	0.645833	3.05341e-06	0.97264	7.04837e-06
ATP8B4_ECEL1_FAM83A_PIP4P1_SFN_UQCRFS1_WIZ	0.645833	3.59559e-07	1.05811	1.10798e-06
ATP8B4_ECEL1_HAPLN3_LHB_PIP4P1_SFN_WIZ	0.645833	4.3858e-07	1.05272	1.31521e-06
ATP8B4_ECEL1_HAPLN3_LHB_PIP4P1_TNFRSF17_WIZ	0.645833	4.77328e-06	0.952311	1.04441e-05
ATP8B4_ECEL1_HAPLN3_LHB_PIP4P1_UQCRFS1_WIZ	0.645833	1.38582e-07	1.09341	5.00345e-07
ATP8B4_ECEL1_HAPLN3_PIP4P1_SFN_SMCR2_WIZ	0.645833	5.06612e-07	1.04332	1.50024e-06
ATP8B4_ECEL1_PIP4P1_SFN_SMCR2_UQCRFS1_WIZ	0.645833	3.5952e-07	1.05842	1.10725e-06
ATP8B4_ECEL1_PIP4P1_SFN_TNFRSF17_UQCRFS1_WIZ	0.645833	6.36323e-06	0.944267	1.33024e-05
ATP8B4_FAM83A_HAPLN3_LHB_PIP4P1_SFN_WIZ	0.645833	1.02236e-09	1.27199	8.62614e-09
ATP8B4_HAPLN3_LHB_PIP4P1_SFN_SMCR2_WIZ	0.645833	4.94443e-09	1.22375	3.09005e-08
ATP8B4_HAPLN3_LHB_PIP4P1_SMCR2_TNFRSF17_WIZ	0.645833	2.28097e-06	0.983042	5.49819e-06
ATP8B4_HAPLN3_PIP4P1_SFN_SMCR2_UQCRFS1_WIZ	0.645833	1.49501e-08	1.17385	7.70734e-08
CD276_ECEL1_FAM83A_HAPLN3_LHB_PIP4P1_SMCR2	0.645833	1.28974e-06	1.01262	3.28189e-06
CD276_ECEL1_FAM83A_HAPLN3_LHB_SFN_SMCR2	0.645833	3.4776e-09	1.22499	2.3212e-08
CD276_ECEL1_FAM83A_HAPLN3_LHB_SMCR2_TNFRSF17	0.645833	1.36869e-07	1.09473	4.94567e-07
CD276_ECEL1_FAM83A_HAPLN3_LHB_SMCR2_WIZ	0.645833	8.9751e-09	1.19099	5.06939e-08
CD276_ECEL1_FAM83A_HAPLN3_SFN_UQCRFS1_WIZ	0.645833	1.83663e-08	1.16759	9.09516e-08
CD276_ECEL1_HAPLN3_LHB_PIP4P1_SFN_UQCRFS1	0.645833	6.03302e-09	1.20235	3.66938e-08
CD276_ECEL1_HAPLN3_LHB_PIP4P1_TNFRSF17_UQCRFS1	0.645833	4.95069e-07	1.04909	1.46339e-06
CD276_ECEL1_HAPLN3_LHB_SFN_UQCRFS1_WIZ	0.645833	1.43325e-08	1.17385	7.59437e-08
CD276_ECEL1_HAPLN3_LHB_SMCR2_UQCRFS1_WIZ	0.645833	1.45505e-08	1.17444	7.67335e-08
CD276_ECEL1_HAPLN3_PIP4P1_SFN_SMCR2_WIZ	0.645833	6.72205e-08	1.12288	2.67679e-07
CD276_ECEL1_HAPLN3_PIP4P1_SMCR2_TNFRSF17_WIZ	0.645833	3.54407e-06	0.966571	7.98277e-06
CD276_ECEL1_HAPLN3_SFN_SMCR2_TNFRSF17_UQCRFS1	0.645833	1.02319e-06	1.01736	2.75512e-06
CD276_ECEL1_PIP4P1_SFN_TNFRSF17_UQCRFS1_WIZ	0.645833	5.6622e-07	1.04348	1.63746e-06
CD276_FAM83A_HAPLN3_LHB_PIP4P1_SFN_WIZ	0.645833	1.29076e-08	1.17802	6.82545e-08
CD276_FAM83A_HAPLN3_LHB_PIP4P1_SMCR2_UQCRFS1	0.645833	7.8216e-08	1.1185	3.0599e-07
CD276_FAM83A_HAPLN3_PIP4P1_SFN_SMCR2_WIZ	0.645833	1.7556e-08	1.17193	8.73246e-08
CD276_FAM83A_PIP4P1_SFN_SMCR2_TNFRSF17_WIZ	0.645833	1.11813e-07	1.12388	4.1424e-07
CD276_FAM83A_PIP4P1_SFN_TNFRSF17_UQCRFS1_WIZ	0.645833	8.55985e-07	1.02824	2.32782e-06
CD276_HAPLN3_LHB_PIP4P1_SMCR2_TNFRSF17_UQCRFS1	0.645833	2.3615e-06	0.985264	5.64311e-06
CD276_HAPLN3_LHB_PIP4P1_SMCR2_TNFRSF17_WIZ	0.645833	1.1609e-06	1.01437	3.02236e-06
CD276_HAPLN3_PIP4P1_SFN_SMCR2_TNFRSF17_UQCRFS1	0.645833	1.54841e-08	1.17785	8.00675e-08
CD276_HAPLN3_PIP4P1_SFN_SMCR2_UQCRFS1_WIZ	0.645833	9.25808e-10	1.2742	7.76455e-09
ECEL1_FAM83A_HAPLN3_LHB_PIP4P1_SFN_WIZ	0.645833	1.72371e-08	1.17259	8.52005e-08
ECEL1_FAM83A_HAPLN3_LHB_PIP4P1_SMCR2_TNFRSF17	0.645833	1.34577e-05	0.910735	2.58594e-05
ECEL1_FAM83A_HAPLN3_LHB_PIP4P1_TNFRSF17_WIZ	0.645833	1.3515e-06	1.0049	3.49382e-06
ECEL1_FAM83A_HAPLN3_LHB_SMCR2_TNFRSF17_UQCRFS1	0.645833	1.65708e-07	1.08135	5.95243e-07
ECEL1_FAM83A_HAPLN3_LHB_SMCR2_TNFRSF17_WIZ	0.645833	1.90115e-06	0.989215	4.73238e-06
ECEL1_FAM83A_HAPLN3_LHB_TNFRSF17_UQCRFS1_WIZ	0.645833	3.66679e-07	1.05291	1.16064e-06
ECEL1_FAM83A_HAPLN3_PIP4P1_SFN_UQCRFS1_WIZ	0.645833	6.35511e-09	1.19979	3.85189e-08
ECEL1_FAM83A_HAPLN3_SMCR2_TNFRSF17_UQCRFS1_WIZ	0.645833	7.22764e-06	0.934324	1.50834e-05
ECEL1_FAM83A_SFN_SMCR2_TNFRSF17_UQCRFS1_WIZ	0.645833	2.10114e-06	0.988924	5.10999e-06
ECEL1_HAPLN3_LHB_PIP4P1_SFN_TNFRSF17_WIZ	0.645833	1.22943e-06	1.01026	3.20331e-06
ECEL1_HAPLN3_PIP4P1_SFN_SMCR2_TNFRSF17_UQCRFS1	0.645833	1.07545e-06	1.01504	2.87883e-06
ECEL1_HAPLN3_PIP4P1_SFN_SMCR2_TNFRSF17_WIZ	0.645833	7.01034e-06	0.937349	1.45625e-05
ECEL1_LHB_PIP4P1_SMCR2_TNFRSF17_UQCRFS1_WIZ	0.645833	3.90503e-07	1.05426	1.20379e-06
ECEL1_PIP4P1_SFN_SMCR2_TNFRSF17_UQCRFS1_WIZ	0.645833	1.90139e-07	1.08254	6.48711e-07
FAM83A_HAPLN3_LHB_PIP4P1_SFN_SMCR2_UQCRFS1	0.645833	6.27469e-08	1.11902	2.59034e-07
FAM83A_HAPLN3_PIP4P1_SMCR2_TNFRSF17_UQCRFS1_WIZ	0.645833	7.44213e-08	1.11926	2.93797e-07
HAPLN3_LHB_PIP4P1_SMCR2_TNFRSF17_UQCRFS1_WIZ	0.645833	3.46643e-07	1.05805	1.09075e-06
ATP8B4_CD276_ECEL1_FAM83A_HAPLN3_LHB_PIP4P1_UQCRFS1	0.645833	1.00318e-07	1.10373	3.86869e-07
ATP8B4_CD276_ECEL1_FAM83A_HAPLN3_LHB_SMCR2_WIZ	0.645833	2.33084e-08	1.15649	1.13855e-07
ATP8B4_CD276_ECEL1_FAM83A_HAPLN3_PIP4P1_SMCR2_TNFRSF17	0.645833	2.28291e-05	0.887944	4.10002e-05
ATP8B4_CD276_ECEL1_FAM83A_HAPLN3_SFN_SMCR2_UQCRFS1	0.645833	1.29356e-07	1.09721	4.71292e-07
ATP8B4_CD276_ECEL1_FAM83A_HAPLN3_SMCR2_TNFRSF17_UQCRFS1	0.645833	2.45249e-06	0.98087	5.87501e-06
ATP8B4_CD276_ECEL1_FAM83A_PIP4P1_SMCR2_TNFRSF17_WIZ	0.645833	3.49604e-07	1.06946	1.11502e-06
ATP8B4_CD276_ECEL1_FAM83A_PIP4P1_SMCR2_UQCRFS1_WIZ	0.645833	2.20296e-06	0.989921	5.21599e-06
ATP8B4_CD276_ECEL1_HAPLN3_LHB_PIP4P1_SFN_WIZ	0.645833	1.23895e-06	1.01135	3.19613e-06
ATP8B4_CD276_ECEL1_HAPLN3_LHB_PIP4P1_SMCR2_UQCRFS1	0.645833	2.98912e-06	0.973839	6.9126e-06
ATP8B4_CD276_ECEL1_HAPLN3_LHB_PIP4P1_SMCR2_WIZ	0.645833	1.5721e-06	1.00112	3.93402e-06
ATP8B4_CD276_ECEL1_HAPLN3_LHB_SFN_SMCR2_UQCRFS1	0.645833	2.60008e-08	1.15174	1.24396e-07
ATP8B4_CD276_ECEL1_HAPLN3_LHB_SMCR2_TNFRSF17_UQCRFS1	0.645833	6.85101e-08	1.11353	2.83361e-07
ATP8B4_CD276_ECEL1_HAPLN3_PIP4P1_SFN_SMCR2_TNFRSF17	0.645833	4.34758e-06	0.9608	9.52692e-06
ATP8B4_CD276_ECEL1_HAPLN3_PIP4P1_TNFRSF17_UQCRFS1_WIZ	0.645833	1.28914e-05	0.910907	2.48674e-05
ATP8B4_CD276_ECEL1_HAPLN3_SMCR2_TNFRSF17_UQCRFS1_WIZ	0.645833	1.80302e-05	0.895592	3.36059e-05
ATP8B4_CD276_ECEL1_LHB_PIP4P1_SFN_TNFRSF17_WIZ	0.645833	2.84973e-09	1.24353	2.02693e-08
ATP8B4_CD276_ECEL1_PIP4P1_SFN_SMCR2_TNFRSF17_WIZ	0.645833	3.17981e-07	1.07337	1.02729e-06
ATP8B4_CD276_ECEL1_PIP4P1_SFN_SMCR2_UQCRFS1_WIZ	0.645833	1.55559e-06	1.00887	3.82179e-06
ATP8B4_CD276_FAM83A_HAPLN3_LHB_PIP4P1_UQCRFS1_WIZ	0.645833	4.46732e-08	1.13426	1.93613e-07
ATP8B4_CD276_FAM83A_HAPLN3_LHB_SMCR2_UQCRFS1_WIZ	0.645833	3.38214e-10	1.30237	3.63668e-09
ATP8B4_CD276_FAM83A_HAPLN3_PIP4P1_SFN_UQCRFS1_WIZ	0.645833	2.96402e-09	1.23204	2.02335e-08
ATP8B4_CD276_FAM83A_PIP4P1_SFN_SMCR2_UQCRFS1_WIZ	0.645833	1.50466e-09	1.26988	1.20257e-08
ATP8B4_CD276_HAPLN3_LHB_PIP4P1_SMCR2_TNFRSF17_WIZ	0.645833	2.75731e-06	0.979062	6.4182e-06
ATP8B4_CD276_HAPLN3_PIP4P1_SFN_SMCR2_UQCRFS1_WIZ	0.645833	3.07462e-09	1.2296	2.09955e-08
ATP8B4_ECEL1_FAM83A_HAPLN3_LHB_PIP4P1_SFN_WIZ	0.645833	1.80989e-07	1.08621	6.19438e-07
ATP8B4_ECEL1_FAM83A_HAPLN3_PIP4P1_SFN_SMCR2_WIZ	0.645833	1.79024e-07	1.08373	6.18231e-07
ATP8B4_ECEL1_FAM83A_HAPLN3_PIP4P1_SMCR2_TNFRSF17_WIZ	0.645833	3.13307e-05	0.871146	5.45771e-05
ATP8B4_ECEL1_FAM83A_HAPLN3_PIP4P1_TNFRSF17_UQCRFS1_WIZ	0.645833	4.94732e-06	0.95112	1.07675e-05
ATP8B4_ECEL1_FAM83A_HAPLN3_SFN_SMCR2_UQCRFS1_WIZ	0.645833	2.34875e-07	1.07328	7.8278e-07
ATP8B4_ECEL1_HAPLN3_LHB_PIP4P1_SMCR2_TNFRSF17_WIZ	0.645833	9.86012e-06	0.921992	1.96738e-05
ATP8B4_ECEL1_HAPLN3_LHB_SFN_SMCR2_TNFRSF17_UQCRFS1	0.645833	5.57542e-07	1.0434	1.63462e-06
ATP8B4_FAM83A_HAPLN3_PIP4P1_SFN_SMCR2_UQCRFS1_WIZ	0.645833	1.49501e-08	1.17385	7.70734e-08
ATP8B4_HAPLN3_LHB_PIP4P1_SMCR2_TNFRSF17_UQCRFS1_WIZ	0.645833	1.81315e-07	1.08034	6.37381e-07
CD276_ECEL1_FAM83A_HAPLN3_LHB_PIP4P1_SMCR2_TNFRSF17	0.645833	2.3101e-06	0.989011	5.48568e-06
CD276_ECEL1_FAM83A_HAPLN3_LHB_PIP4P1_TNFRSF17_WIZ	0.645833	1.48119e-06	1.0042	3.73091e-06
CD276_ECEL1_FAM83A_HAPLN3_PIP4P1_SMCR2_TNFRSF17_WIZ	0.645833	1.2904e-06	1.00723	3.3352e-06
CD276_ECEL1_FAM83A_PIP4P1_SFN_SMCR2_TNFRSF17_WIZ	0.645833	6.54743e-09	1.21729	3.98271e-08
CD276_ECEL1_FAM83A_PIP4P1_SFN_TNFRSF17_UQCRFS1_WIZ	0.645833	5.6622e-07	1.04348	1.63746e-06
CD276_ECEL1_FAM83A_PIP4P1_SMCR2_TNFRSF17_UQCRFS1_WIZ	0.645833	6.56652e-07	1.03794	1.85787e-06
CD276_ECEL1_HAPLN3_LHB_PIP4P1_SFN_SMCR2_UQCRFS1	0.645833	6.01703e-09	1.20263	3.69684e-08
CD276_ECEL1_HAPLN3_PIP4P1_SFN_SMCR2_TNFRSF17_UQCRFS1	0.645833	1.1547e-08	1.18582	6.27636e-08
CD276_ECEL1_HAPLN3_PIP4P1_SFN_SMCR2_TNFRSF17_WIZ	0.645833	1.42783e-06	1.0052	3.61921e-06
CD276_FAM83A_HAPLN3_LHB_PIP4P1_SMCR2_TNFRSF17_UQCRFS1	0.645833	2.83773e-07	1.07184	9.12501e-07
CD276_FAM83A_HAPLN3_PIP4P1_SMCR2_TNFRSF17_UQCRFS1_WIZ	0.645833	1.07389e-06	1.01701	2.84466e-06
CD276_HAPLN3_LHB_PIP4P1_SFN_SMCR2_UQCRFS1_WIZ	0.645833	5.27688e-10	1.27858	5.18835e-09
ECEL1_FAM83A_HAPLN3_LHB_PIP4P1_SMCR2_TNFRSF17_WIZ	0.645833	3.46295e-06	0.967417	7.86769e-06
ECEL1_FAM83A_HAPLN3_PIP4P1_SFN_SMCR2_TNFRSF17_UQCRFS1	0.645833	1.07545e-06	1.01504	2.87883e-06
ECEL1_FAM83A_HAPLN3_PIP4P1_SFN_SMCR2_TNFRSF17_WIZ	0.645833	7.49502e-06	0.934508	1.54398e-05
ECEL1_HAPLN3_PIP4P1_SFN_SMCR2_TNFRSF17_UQCRFS1_WIZ	0.645833	4.91714e-08	1.13346	2.0799e-07
ATP8B4_CD276_ECEL1_FAM83A_HAPLN3_LHB_PIP4P1_SMCR2_WIZ	0.645833	8.97428e-07	1.02327	2.42872e-06
ATP8B4_CD276_ECEL1_FAM83A_HAPLN3_LHB_SFN_SMCR2_UQCRFS1	0.645833	1.53574e-08	1.16968	8.04311e-08
ATP8B4_CD276_ECEL1_FAM83A_HAPLN3_LHB_SFN_UQCRFS1_WIZ	0.645833	3.56646e-08	1.1461	1.58595e-07
ATP8B4_CD276_ECEL1_FAM83A_HAPLN3_PIP4P1_SFN_SMCR2_TNFRSF17	0.645833	4.34758e-06	0.9608	9.52692e-06
ATP8B4_CD276_ECEL1_FAM83A_HAPLN3_PIP4P1_SFN_SMCR2_WIZ	0.645833	1.95691e-07	1.08814	6.53494e-07
ATP8B4_CD276_ECEL1_FAM83A_HAPLN3_PIP4P1_SFN_UQCRFS1_WIZ	0.645833	4.33296e-08	1.14676	1.82023e-07
ATP8B4_CD276_ECEL1_FAM83A_HAPLN3_PIP4P1_SMCR2_TNFRSF17_UQCRFS1	0.645833	7.36591e-07	1.02776	2.09119e-06
ATP8B4_CD276_ECEL1_FAM83A_HAPLN3_SFN_SMCR2_UQCRFS1_WIZ	0.645833	3.68938e-08	1.14402	1.63849e-07
ATP8B4_CD276_ECEL1_FAM83A_LHB_PIP4P1_SFN_TNFRSF17_WIZ	0.645833	2.84973e-09	1.24353	2.02693e-08
ATP8B4_CD276_ECEL1_FAM83A_PIP4P1_SMCR2_TNFRSF17_UQCRFS1_WIZ	0.645833	3.87779e-07	1.05672	1.19007e-06
ATP8B4_CD276_ECEL1_HAPLN3_LHB_PIP4P1_SFN_TNFRSF17_UQCRFS1	0.645833	1.39941e-08	1.19203	7.27934e-08
ATP8B4_CD276_ECEL1_HAPLN3_LHB_PIP4P1_SMCR2_TNFRSF17_WIZ	0.645833	5.2109e-07	1.04417	1.534e-06
ATP8B4_CD276_ECEL1_HAPLN3_LHB_PIP4P1_SMCR2_UQCRFS1_WIZ	0.645833	3.09308e-07	1.06266	9.83837e-07
ATP8B4_CD276_ECEL1_HAPLN3_PIP4P1_SFN_SMCR2_TNFRSF17_UQCRFS1	0.645833	2.8418e-07	1.07005	9.1649e-07
ATP8B4_CD276_ECEL1_HAPLN3_PIP4P1_SFN_SMCR2_TNFRSF17_WIZ	0.645833	8.14378e-06	0.932011	1.65623e-05
ATP8B4_CD276_ECEL1_HAPLN3_PIP4P1_SMCR2_TNFRSF17_UQCRFS1_WIZ	0.645833	2.06438e-06	0.988402	5.02534e-06
ATP8B4_CD276_FAM83A_HAPLN3_LHB_PIP4P1_SMCR2_TNFRSF17_WIZ	0.645833	2.52616e-07	1.07399	8.26241e-07
ATP8B4_CD276_FAM83A_HAPLN3_LHB_PIP4P1_SMCR2_UQCRFS1_WIZ	0.645833	2.67842e-09	1.24086	1.89005e-08
ATP8B4_CD276_FAM83A_HAPLN3_PIP4P1_SFN_SMCR2_UQCRFS1_WIZ	0.645833	3.75041e-09	1.22407	2.45824e-08
ATP8B4_CD276_FAM83A_HAPLN3_PIP4P1_SMCR2_TNFRSF17_UQCRFS1_WIZ	0.645833	2.81416e-06	0.979046	6.52598e-06
ATP8B4_ECEL1_FAM83A_HAPLN3_LHB_PIP4P1_SMCR2_TNFRSF17_WIZ	0.645833	3.05544e-06	0.971433	7.07617e-06
ATP8B4_ECEL1_FAM83A_HAPLN3_LHB_PIP4P1_TNFRSF17_UQCRFS1_WIZ	0.645833	7.21675e-07	1.02732	2.06212e-06
ATP8B4_ECEL1_FAM83A_HAPLN3_LHB_SFN_SMCR2_TNFRSF17_UQCRFS1	0.645833	5.57542e-07	1.0434	1.63462e-06
ATP8B4_ECEL1_FAM83A_HAPLN3_LHB_SMCR2_TNFRSF17_UQCRFS1_WIZ	0.645833	1.26898e-06	1.0042	3.35365e-06
ATP8B4_ECEL1_FAM83A_HAPLN3_PIP4P1_SFN_SMCR2_UQCRFS1_WIZ	0.645833	1.03505e-08	1.18497	5.71812e-08
CD276_ECEL1_FAM83A_HAPLN3_LHB_PIP4P1_SFN_UQCRFS1_WIZ	0.645833	1.57669e-09	1.24994	1.21943e-08
CD276_ECEL1_FAM83A_HAPLN3_LHB_PIP4P1_SMCR2_TNFRSF17_UQCRFS1	0.645833	4.43968e-08	1.13411	1.95042e-07
CD276_ECEL1_FAM83A_HAPLN3_LHB_PIP4P1_SMCR2_TNFRSF17_WIZ	0.645833	1.57734e-06	1.00096	3.94824e-06
CD276_ECEL1_FAM83A_HAPLN3_LHB_SFN_SMCR2_UQCRFS1_WIZ	0.645833	2.06546e-10	1.32657	2.32855e-09
CD276_ECEL1_FAM83A_HAPLN3_PIP4P1_SFN_SMCR2_TNFRSF17_WIZ	0.645833	2.25346e-06	0.987759	5.35569e-06
CD276_ECEL1_FAM83A_HAPLN3_PIP4P1_SFN_SMCR2_UQCRFS1_WIZ	0.645833	2.52686e-09	1.23839	1.75341e-08
CD276_ECEL1_HAPLN3_LHB_PIP4P1_SFN_SMCR2_UQCRFS1_WIZ	0.645833	5.46766e-09	1.20684	3.4026e-08
CD276_ECEL1_HAPLN3_PIP4P1_SFN_SMCR2_TNFRSF17_UQCRFS1_WIZ	0.645833	1.01639e-06	1.01899	2.71365e-06
ECEL1_FAM83A_HAPLN3_PIP4P1_SFN_SMCR2_TNFRSF17_UQCRFS1_WIZ	0.645833	4.91714e-08	1.13346	2.0799e-07
PIP4P1	0.635417	0.000634034	0.721055	0.000807466
ATP8B4_CD276_ECEL1_FAM83A_HAPLN3_LHB_PIP4P1_SFN_TNFRSF17_UQCRFS1	0.635417	3.21368e-08	1.15717	1.41691e-07
ATP8B4_CD276_ECEL1_FAM83A_HAPLN3_LHB_PIP4P1_SFN_TNFRSF17_WIZ	0.635417	9.16365e-07	1.02257	2.41679e-06
ATP8B4_CD276_ECEL1_FAM83A_HAPLN3_LHB_PIP4P1_SMCR2_TNFRSF17_WIZ	0.635417	3.47307e-06	0.963213	7.76727e-06
ATP8B4_CD276_ECEL1_FAM83A_HAPLN3_PIP4P1_SFN_SMCR2_TNFRSF17_WIZ	0.635417	8.21599e-06	0.929182	1.64192e-05
ATP8B4_CD276_ECEL1_FAM83A_HAPLN3_PIP4P1_SFN_TNFRSF17_UQCRFS1_WIZ	0.635417	3.88629e-06	0.960391	8.53488e-06
ATP8B4_CD276_ECEL1_FAM83A_HAPLN3_SFN_SMCR2_TNFRSF17_UQCRFS1_WIZ	0.635417	6.95281e-06	0.933071	1.43459e-05
ATP8B4_CD276_ECEL1_HAPLN3_LHB_PIP4P1_SFN_SMCR2_TNFRSF17_UQCRFS1	0.635417	6.58142e-08	1.11508	2.646e-07
ATP8B4_CD276_ECEL1_HAPLN3_LHB_PIP4P1_SFN_SMCR2_TNFRSF17_WIZ	0.635417	5.1964e-07	1.04173	1.49794e-06
ATP8B4_CD276_ECEL1_HAPLN3_LHB_PIP4P1_SFN_SMCR2_UQCRFS1_WIZ	0.635417	9.81151e-09	1.19339	5.31666e-08
ATP8B4_ECEL1_FAM83A_HAPLN3_LHB_PIP4P1_SFN_SMCR2_TNFRSF17_WIZ	0.635417	8.79167e-08	1.10986	3.30946e-07
ATP8B4_ECEL1_FAM83A_HAPLN3_LHB_PIP4P1_SMCR2_TNFRSF17_UQCRFS1_WIZ	0.635417	1.67522e-06	0.989268	4.18282e-06
ATP8B4_ECEL1_FAM83A_HAPLN3_PIP4P1_SFN_SMCR2_TNFRSF17_UQCRFS1_WIZ	0.635417	1.52726e-06	0.997578	3.80176e-06
CD276_ECEL1_FAM83A_HAPLN3_PIP4P1_SFN_SMCR2_TNFRSF17_UQCRFS1_WIZ	0.635417	1.73548e-06	0.993016	4.23514e-06
CD276_ECEL1_HAPLN3_LHB_PIP4P1_SFN_SMCR2_TNFRSF17_UQCRFS1_WIZ	0.635417	7.45824e-07	1.0238	2.06987e-06
ATP8B4_CD276_ECEL1_FAM83A_HAPLN3_LHB_PIP4P1_SFN_TNFRSF17_UQCRFS1_WIZ	0.635417	2.00688e-07	1.07807	6.69347e-07
ATP8B4_CD276_ECEL1_FAM83A_HAPLN3_LHB_PIP4P1_SMCR2_TNFRSF17_UQCRFS1_WIZ	0.635417	9.51069e-08	1.10252	3.59639e-07
ATP8B4_CD276_ECEL1_FAM83A_HAPLN3_PIP4P1_SFN_SMCR2_TNFRSF17_UQCRFS1_WIZ	0.635417	4.07444e-06	0.958645	8.88906e-06
ATP8B4_CD276_ECEL1_HAPLN3_LHB_PIP4P1_SFN_SMCR2_TNFRSF17_UQCRFS1_WIZ	0.635417	7.85219e-08	1.11258	3.02965e-07
ECEL1_TNFRSF17	0.635417	0.0010778	0.687063	0.00135329
HAPLN3_LHB	0.635417	2.42693e-06	0.9767	5.70493e-06
HAPLN3_TNFRSF17	0.635417	0.000554928	0.72659	0.000727752
PIP4P1_UQCRFS1	0.635417	2.24756e-05	0.886838	3.95535e-05
ATP8B4_CD276_HAPLN3	0.635417	0.000519276	0.730076	0.000687501
ATP8B4_HAPLN3_WIZ	0.635417	7.94725e-05	0.825391	0.000123588
CD276_ECEL1_UQCRFS1	0.635417	2.0051e-05	0.888188	3.61328e-05
CD276_SFN_UQCRFS1	0.635417	2.61657e-08	1.14585	1.21853e-07
CD276_UQCRFS1_WIZ	0.635417	7.97884e-07	1.01975	2.18041e-06
ECEL1_HAPLN3_SFN	0.635417	9.66999e-05	0.816395	0.000147465
ECEL1_LHB_PIP4P1	0.635417	4.09382e-06	0.963266	8.76315e-06
ECEL1_PIP4P1_SMCR2	0.635417	7.29547e-06	0.953855	1.49196e-05
ECEL1_PIP4P1_UQCRFS1	0.635417	1.36553e-05	0.908177	2.54619e-05
HAPLN3_LHB_UQCRFS1	0.635417	7.22236e-07	1.02131	2.02521e-06
HAPLN3_SFN_UQCRFS1	0.635417	8.45929e-06	0.924306	1.69185e-05
PIP4P1_SMCR2_UQCRFS1	0.635417	4.93931e-06	0.953711	1.03607e-05
ATP8B4_CD276_ECEL1_UQCRFS1	0.635417	4.14445e-05	0.854822	6.95757e-05
ATP8B4_CD276_HAPLN3_WIZ	0.635417	3.29392e-05	0.8653	5.62262e-05
ATP8B4_ECEL1_FAM83A_HAPLN3	0.635417	0.000661129	0.716522	0.00085608
ATP8B4_ECEL1_HAPLN3_LHB	0.635417	4.72085e-06	0.952911	1.0186e-05
ATP8B4_ECEL1_HAPLN3_TNFRSF17	0.635417	0.000656523	0.716188	0.000854249
ATP8B4_ECEL1_HAPLN3_WIZ	0.635417	2.41231e-05	0.880095	4.25659e-05
ATP8B4_FAM83A_HAPLN3_SMCR2	0.635417	0.000139333	0.798706	0.000206489
ATP8B4_FAM83A_HAPLN3_UQCRFS1	0.635417	3.23274e-05	0.867279	5.51955e-05
ATP8B4_FAM83A_SFN_WIZ	0.635417	3.10777e-09	1.23242	2.13605e-08
ATP8B4_HAPLN3_LHB_PIP4P1	0.635417	1.69492e-05	0.899152	3.09792e-05
ATP8B4_HAPLN3_LHB_WIZ	0.635417	6.64378e-06	0.934419	1.38139e-05
ATP8B4_HAPLN3_PIP4P1_TNFRSF17	0.635417	0.000171199	0.788652	0.000248026
ATP8B4_HAPLN3_SFN_WIZ	0.635417	4.65314e-07	1.04936	1.35446e-06
ATP8B4_HAPLN3_SMCR2_UQCRFS1	0.635417	7.84976e-05	0.82639	0.000122569
ATP8B4_PIP4P1_SMCR2_UQCRFS1	0.635417	1.66283e-06	0.996783	4.03548e-06
ATP8B4_PIP4P1_TNFRSF17_WIZ	0.635417	2.54266e-06	0.985941	5.99598e-06
CD276_ECEL1_FAM83A_UQCRFS1	0.635417	1.48928e-06	0.997056	3.72282e-06
CD276_ECEL1_HAPLN3_SFN	0.635417	1.06568e-06	1.01521	2.77305e-06
CD276_ECEL1_HAPLN3_TNFRSF17	0.635417	0.000538053	0.72851	0.000707457
CD276_ECEL1_LHB_PIP4P1	0.635417	2.662e-08	1.16718	1.20737e-07
CD276_ECEL1_PIP4P1_SMCR2	0.635417	2.11235e-06	1.00081	4.97514e-06
CD276_FAM83A_PIP4P1_UQCRFS1	0.635417	1.01705e-06	1.02151	2.5984e-06
CD276_FAM83A_PIP4P1_WIZ	0.635417	2.66522e-06	0.991694	6.07084e-06
CD276_FAM83A_SFN_UQCRFS1	0.635417	2.61657e-08	1.14585	1.21853e-07
CD276_FAM83A_UQCRFS1_WIZ	0.635417	1.93614e-07	1.07853	6.40418e-07
CD276_HAPLN3_LHB_WIZ	0.635417	3.03307e-07	1.05664	9.61813e-07
CD276_HAPLN3_PIP4P1_TNFRSF17	0.635417	0.000134791	0.804211	0.00019813
CD276_PIP4P1_SFN_TNFRSF17	0.635417	4.63929e-07	1.0666	1.341e-06
CD276_PIP4P1_SFN_UQCRFS1	0.635417	4.47309e-08	1.16894	1.93472e-07
CD276_PIP4P1_SMCR2_WIZ	0.635417	4.44874e-06	0.969938	9.47091e-06
ECEL1_FAM83A_HAPLN3_LHB	0.635417	8.75306e-06	0.92374	1.74815e-05
ECEL1_FAM83A_HAPLN3_TNFRSF17	0.635417	0.000801196	0.705431	0.00102334
ECEL1_FAM83A_PIP4P1_SMCR2	0.635417	2.61562e-06	0.995114	6.1436e-06
ECEL1_FAM83A_SMCR2_TNFRSF17	0.635417	0.000258426	0.765057	0.000363436
ECEL1_FAM83A_SMCR2_WIZ	0.635417	1.1151e-05	0.916238	2.12768e-05
ECEL1_HAPLN3_LHB_SFN	0.635417	1.21714e-08	1.18308	6.37557e-08
ECEL1_HAPLN3_LHB_SMCR2	0.635417	3.70052e-06	0.96027	8.18063e-06
ECEL1_HAPLN3_PIP4P1_SFN	0.635417	4.37766e-06	0.958694	9.30639e-06
ECEL1_HAPLN3_SFN_SMCR2	0.635417	2.95036e-05	0.872493	5.0785e-05
ECEL1_HAPLN3_TNFRSF17_UQCRFS1	0.635417	6.12512e-05	0.837214	9.86534e-05
ECEL1_LHB_PIP4P1_TNFRSF17	0.635417	1.17947e-05	0.912898	2.25945e-05
ECEL1_LHB_SMCR2_TNFRSF17	0.635417	7.52198e-06	0.930381	1.53419e-05
ECEL1_PIP4P1_SFN_SMCR2	0.635417	3.52448e-08	1.1721	1.56174e-07
ECEL1_PIP4P1_SMCR2_UQCRFS1	0.635417	7.63875e-05	0.827741	0.000118654
ECEL1_PIP4P1_TNFRSF17_WIZ	0.635417	5.10481e-07	1.04742	1.51711e-06
ECEL1_SFN_SMCR2_WIZ	0.635417	1.86016e-08	1.18079	8.90586e-08
ECEL1_SFN_UQCRFS1_WIZ	0.635417	3.51116e-07	1.05365	1.07187e-06
FAM83A_HAPLN3_PIP4P1_TNFRSF17	0.635417	6.591e-05	0.837834	0.000104053
FAM83A_HAPLN3_SFN_UQCRFS1	0.635417	3.58447e-06	0.959639	7.99784e-06
FAM83A_PIP4P1_SMCR2_WIZ	0.635417	0.000374296	0.742081	0.000502086
HAPLN3_LHB_PIP4P1_TNFRSF17	0.635417	4.88897e-06	0.951728	1.03901e-05
HAPLN3_LHB_SMCR2_TNFRSF17	0.635417	5.5717e-06	0.945965	1.17732e-05
HAPLN3_LHB_TNFRSF17_UQCRFS1	0.635417	7.17231e-06	0.931121	1.47675e-05
HAPLN3_SMCR2_TNFRSF17_UQCRFS1	0.635417	3.81508e-05	0.859686	6.45025e-05
HAPLN3_SMCR2_TNFRSF17_WIZ	0.635417	0.00021221	0.775139	0.000301355
HAPLN3_TNFRSF17_UQCRFS1_WIZ	0.635417	1.66451e-05	0.895861	3.09352e-05
PIP4P1_SFN_SMCR2_WIZ	0.635417	5.28634e-06	0.943561	1.09285e-05
PIP4P1_SFN_TNFRSF17_WIZ	0.635417	3.76325e-07	1.05895	1.17085e-06
SMCR2_TNFRSF17_UQCRFS1_WIZ	0.635417	2.94374e-05	0.869792	5.13334e-05
ATP8B4_CD276_ECEL1_FAM83A_SMCR2	0.635417	8.20781e-06	0.929718	1.63892e-05
ATP8B4_CD276_ECEL1_HAPLN3_SMCR2	0.635417	7.53603e-05	0.8276	0.000118268
ATP8B4_CD276_ECEL1_HAPLN3_WIZ	0.635417	5.49229e-05	0.842145	8.87184e-05
ATP8B4_CD276_ECEL1_PIP4P1_TNFRSF17	0.635417	1.9726e-05	0.88943	3.56955e-05
ATP8B4_CD276_ECEL1_PIP4P1_WIZ	0.635417	2.73195e-06	0.985922	6.30124e-06
ATP8B4_CD276_ECEL1_SMCR2_TNFRSF17	0.635417	1.09928e-05	0.91771	2.12728e-05
ATP8B4_CD276_ECEL1_UQCRFS1_WIZ	0.635417	2.10846e-07	1.07225	6.97442e-07
ATP8B4_CD276_FAM83A_HAPLN3_PIP4P1	0.635417	7.29699e-06	0.93641	1.47235e-05
ATP8B4_CD276_FAM83A_HAPLN3_WIZ	0.635417	1.22631e-05	0.909308	2.34034e-05
ATP8B4_CD276_FAM83A_PIP4P1_UQCRFS1	0.635417	8.13094e-07	1.02965	2.16773e-06
ATP8B4_CD276_FAM83A_UQCRFS1_WIZ	0.635417	3.74717e-08	1.1407	1.59728e-07
ATP8B4_CD276_HAPLN3_LHB_UQCRFS1	0.635417	2.27242e-07	1.06469	7.60867e-07
ATP8B4_CD276_HAPLN3_SFN_UQCRFS1	0.635417	3.41741e-07	1.05274	1.06199e-06
ATP8B4_CD276_PIP4P1_SFN_WIZ	0.635417	1.96071e-07	1.09368	6.55471e-07
ATP8B4_ECEL1_FAM83A_HAPLN3_SMCR2	0.635417	0.00032665	0.754029	0.000447881
ATP8B4_ECEL1_HAPLN3_LHB_SMCR2	0.635417	7.27847e-06	0.935096	1.48038e-05
ATP8B4_ECEL1_HAPLN3_LHB_WIZ	0.635417	9.4365e-06	0.919987	1.87758e-05
ATP8B4_ECEL1_HAPLN3_SMCR2_TNFRSF17	0.635417	0.000396303	0.745211	0.000535901
ATP8B4_ECEL1_LHB_PIP4P1_TNFRSF17	0.635417	1.65276e-06	0.992815	4.0799e-06
ATP8B4_ECEL1_PIP4P1_SFN_UQCRFS1	0.635417	4.54534e-08	1.1351	1.87413e-07
ATP8B4_ECEL1_PIP4P1_SMCR2_TNFRSF17	0.635417	5.51267e-05	0.842307	8.92592e-05
ATP8B4_ECEL1_PIP4P1_TNFRSF17_WIZ	0.635417	2.1856e-05	0.88443	3.914e-05
ATP8B4_ECEL1_SMCR2_TNFRSF17_UQCRFS1	0.635417	1.41513e-05	0.903724	2.67437e-05
ATP8B4_FAM83A_HAPLN3_SFN_WIZ	0.635417	4.72086e-07	1.04888	1.371e-06
ATP8B4_FAM83A_PIP4P1_SFN_WIZ	0.635417	6.51415e-08	1.12496	2.62988e-07
ATP8B4_FAM83A_PIP4P1_UQCRFS1_WIZ	0.635417	1.13167e-05	0.913355	2.16814e-05
ATP8B4_HAPLN3_LHB_PIP4P1_SFN	0.635417	4.25341e-07	1.04754	1.2651e-06
ATP8B4_HAPLN3_LHB_SFN_WIZ	0.635417	1.19725e-08	1.17982	6.24767e-08
ATP8B4_HAPLN3_PIP4P1_SFN_WIZ	0.635417	1.5095e-06	0.998726	3.72113e-06
ATP8B4_HAPLN3_PIP4P1_SMCR2_TNFRSF17	0.635417	0.000457106	0.735859	0.000609772
ATP8B4_HAPLN3_SFN_SMCR2_WIZ	0.635417	6.07569e-06	0.942209	1.26081e-05
ATP8B4_HAPLN3_TNFRSF17_UQCRFS1_WIZ	0.635417	0.000191731	0.779909	0.000277001
ATP8B4_PIP4P1_SFN_UQCRFS1_WIZ	0.635417	3.28105e-07	1.05825	1.00316e-06
CD276_ECEL1_FAM83A_SMCR2_UQCRFS1	0.635417	1.28601e-05	0.906758	2.45186e-05
CD276_ECEL1_HAPLN3_LHB_SFN	0.635417	2.22189e-08	1.16669	1.03734e-07
CD276_ECEL1_HAPLN3_LHB_WIZ	0.635417	7.59063e-08	1.10824	2.95553e-07
CD276_ECEL1_HAPLN3_SMCR2_TNFRSF17	0.635417	0.000173774	0.787077	0.0002517
CD276_ECEL1_HAPLN3_TNFRSF17_UQCRFS1	0.635417	1.79348e-05	0.892929	3.28949e-05
CD276_ECEL1_HAPLN3_TNFRSF17_WIZ	0.635417	1.49537e-05	0.900913	2.78729e-05
CD276_ECEL1_LHB_PIP4P1_SFN	0.635417	9.19955e-09	1.20369	4.97356e-08
CD276_ECEL1_LHB_PIP4P1_SMCR2	0.635417	4.84104e-08	1.15419	1.92907e-07
CD276_ECEL1_LHB_PIP4P1_TNFRSF17	0.635417	7.04309e-07	1.04541	1.93608e-06
CD276_ECEL1_LHB_SFN_TNFRSF17	0.635417	2.52881e-07	1.06894	8.09724e-07
CD276_ECEL1_LHB_SMCR2_TNFRSF17	0.635417	1.63068e-06	0.996173	4.0031e-06
CD276_ECEL1_LHB_TNFRSF17_UQCRFS1	0.635417	6.53533e-07	1.02762	1.85435e-06
CD276_ECEL1_PIP4P1_SFN_TNFRSF17	0.635417	1.24078e-07	1.10821	4.45431e-07
CD276_ECEL1_PIP4P1_SMCR2_UQCRFS1	0.635417	7.89647e-05	0.827008	0.000121637
CD276_ECEL1_SMCR2_UQCRFS1_WIZ	0.635417	6.06875e-08	1.12326	2.38551e-07
CD276_FAM83A_HAPLN3_LHB_SMCR2	0.635417	1.64416e-07	1.08428	5.63289e-07
CD276_FAM83A_HAPLN3_LHB_WIZ	0.635417	3.38069e-10	1.29064	3.48325e-09
CD276_FAM83A_PIP4P1_TNFRSF17_UQCRFS1	0.635417	2.00942e-05	0.88993	3.62399e-05
CD276_HAPLN3_LHB_SMCR2_TNFRSF17	0.635417	7.05206e-07	1.02743	1.96096e-06
CD276_HAPLN3_LHB_SMCR2_UQCRFS1	0.635417	1.40826e-06	0.997541	3.5736e-06
CD276_HAPLN3_LHB_SMCR2_WIZ	0.635417	9.76314e-08	1.10135	3.62925e-07
CD276_HAPLN3_PIP4P1_SFN_SMCR2	0.635417	8.61575e-07	1.0252	2.27612e-06
CD276_HAPLN3_SMCR2_TNFRSF17_UQCRFS1	0.635417	1.30572e-05	0.907921	2.47817e-05
CD276_HAPLN3_TNFRSF17_UQCRFS1_WIZ	0.635417	1.15728e-05	0.911704	2.23512e-05
CD276_LHB_PIP4P1_UQCRFS1_WIZ	0.635417	3.57525e-08	1.14174	1.54891e-07
ECEL1_FAM83A_HAPLN3_PIP4P1_SFN	0.635417	4.37766e-06	0.958694	9.30639e-06
ECEL1_FAM83A_HAPLN3_PIP4P1_TNFRSF17	0.635417	4.33635e-05	0.85702	7.15278e-05
ECEL1_FAM83A_HAPLN3_SFN_SMCR2	0.635417	2.95036e-05	0.872493	5.0785e-05
ECEL1_FAM83A_HAPLN3_SMCR2_TNFRSF17	0.635417	0.000550737	0.725709	0.000724115
ECEL1_FAM83A_PIP4P1_TNFRSF17_UQCRFS1	0.635417	6.14766e-06	0.941023	1.26949e-05
ECEL1_FAM83A_PIP4P1_TNFRSF17_WIZ	0.635417	1.03328e-06	1.02155	2.76111e-06
ECEL1_FAM83A_SFN_SMCR2_WIZ	0.635417	2.09053e-08	1.17739	9.78665e-08
ECEL1_FAM83A_SFN_UQCRFS1_WIZ	0.635417	2.96131e-07	1.05925	9.29831e-07
ECEL1_FAM83A_TNFRSF17_UQCRFS1_WIZ	0.635417	2.73743e-06	0.972671	6.35387e-06
ECEL1_HAPLN3_LHB_SMCR2_UQCRFS1	0.635417	7.17674e-07	1.02362	1.99319e-06
ECEL1_HAPLN3_LHB_TNFRSF17_WIZ	0.635417	8.95264e-05	0.818862	0.000138261
ECEL1_HAPLN3_SMCR2_TNFRSF17_WIZ	0.635417	0.000575798	0.72236	0.000752325
ECEL1_LHB_PIP4P1_TNFRSF17_UQCRFS1	0.635417	2.0047e-06	0.984875	4.85057e-06
ECEL1_LHB_PIP4P1_UQCRFS1_WIZ	0.635417	4.25463e-07	1.04426	1.27126e-06
ECEL1_PIP4P1_SMCR2_TNFRSF17_UQCRFS1	0.635417	0.000178049	0.785981	0.000256162
ECEL1_PIP4P1_SMCR2_TNFRSF17_WIZ	0.635417	1.45947e-06	1.00746	3.72021e-06
FAM83A_HAPLN3_LHB_PIP4P1_SFN	0.635417	1.10119e-07	1.09802	3.9742e-07
FAM83A_HAPLN3_SMCR2_TNFRSF17_UQCRFS1	0.635417	2.08219e-05	0.886207	3.77034e-05
FAM83A_PIP4P1_SFN_SMCR2_WIZ	0.635417	5.28634e-06	0.943561	1.09285e-05
FAM83A_PIP4P1_SFN_UQCRFS1_WIZ	0.635417	4.21673e-08	1.14488	1.81438e-07
HAPLN3_LHB_PIP4P1_SMCR2_UQCRFS1	0.635417	2.80069e-06	0.972097	6.41778e-06
HAPLN3_LHB_PIP4P1_TNFRSF17_UQCRFS1	0.635417	6.30338e-06	0.937407	1.31699e-05
HAPLN3_LHB_PIP4P1_TNFRSF17_WIZ	0.635417	1.79531e-06	0.987803	4.40628e-06
HAPLN3_LHB_SMCR2_TNFRSF17_UQCRFS1	0.635417	2.45951e-06	0.975251	5.8137e-06
HAPLN3_PIP4P1_SFN_SMCR2_WIZ	0.635417	7.40968e-08	1.11805	2.80143e-07
HAPLN3_PIP4P1_SFN_TNFRSF17_WIZ	0.635417	9.54776e-06	0.921618	1.88045e-05
HAPLN3_SFN_SMCR2_UQCRFS1_WIZ	0.635417	3.33559e-08	1.1384	1.48545e-07
ATP8B4_CD276_ECEL1_FAM83A_HAPLN3_SMCR2	0.635417	2.63366e-05	0.876784	4.61535e-05
ATP8B4_CD276_ECEL1_FAM83A_PIP4P1_SMCR2	0.635417	9.27208e-06	0.924504	1.81659e-05
ATP8B4_CD276_ECEL1_FAM83A_PIP4P1_TNFRSF17	0.635417	4.56488e-06	0.95517	9.78195e-06
ATP8B4_CD276_ECEL1_FAM83A_PIP4P1_UQCRFS1	0.635417	3.5378e-06	0.968052	7.79473e-06
ATP8B4_CD276_ECEL1_FAM83A_UQCRFS1_WIZ	0.635417	4.9176e-08	1.126	2.05386e-07
ATP8B4_CD276_ECEL1_HAPLN3_PIP4P1_SFN	0.635417	1.18298e-05	0.916829	2.2471e-05
ATP8B4_CD276_ECEL1_HAPLN3_SFN_WIZ	0.635417	4.72878e-06	0.950017	1.01299e-05
ATP8B4_CD276_ECEL1_HAPLN3_TNFRSF17_WIZ	0.635417	4.23381e-05	0.853968	7.06187e-05
ATP8B4_CD276_ECEL1_PIP4P1_SFN_UQCRFS1	0.635417	1.37681e-07	1.09263	4.81935e-07
ATP8B4_CD276_ECEL1_PIP4P1_SMCR2_WIZ	0.635417	2.34292e-06	0.992797	5.5055e-06
ATP8B4_CD276_ECEL1_PIP4P1_TNFRSF17_UQCRFS1	0.635417	6.70224e-06	0.936271	1.37909e-05
ATP8B4_CD276_FAM83A_HAPLN3_LHB_PIP4P1	0.635417	1.52356e-06	0.998033	3.79834e-06
ATP8B4_CD276_FAM83A_HAPLN3_PIP4P1_SMCR2	0.635417	3.175e-06	0.971838	7.09811e-06
ATP8B4_CD276_FAM83A_PIP4P1_SFN_WIZ	0.635417	2.12901e-07	1.09101	7.01783e-07
ATP8B4_CD276_FAM83A_PIP4P1_TNFRSF17_WIZ	0.635417	4.82401e-06	0.961543	1.04158e-05
ATP8B4_CD276_HAPLN3_LHB_PIP4P1_SMCR2	0.635417	4.09196e-06	0.9613	8.8418e-06
ATP8B4_CD276_HAPLN3_LHB_PIP4P1_TNFRSF17	0.635417	7.35272e-06	0.935709	1.48808e-05
ATP8B4_CD276_HAPLN3_LHB_PIP4P1_WIZ	0.635417	7.91158e-07	1.01904	2.18052e-06
ATP8B4_CD276_HAPLN3_LHB_TNFRSF17_WIZ	0.635417	2.79427e-06	0.970099	6.49192e-06
ATP8B4_CD276_HAPLN3_LHB_UQCRFS1_WIZ	0.635417	1.4828e-07	1.08433	5.25827e-07
ATP8B4_CD276_HAPLN3_PIP4P1_SFN_WIZ	0.635417	7.82978e-07	1.02874	2.10873e-06
ATP8B4_CD276_HAPLN3_PIP4P1_TNFRSF17_WIZ	0.635417	7.48672e-05	0.826105	0.000117875
ATP8B4_CD276_HAPLN3_SFN_UQCRFS1_WIZ	0.635417	6.74687e-07	1.03008	1.88551e-06
ATP8B4_CD276_PIP4P1_SMCR2_TNFRSF17_WIZ	0.635417	1.09909e-05	0.926697	2.14016e-05
ATP8B4_CD276_PIP4P1_TNFRSF17_UQCRFS1_WIZ	0.635417	3.16929e-05	0.867699	5.44755e-05
ATP8B4_ECEL1_FAM83A_HAPLN3_PIP4P1_SMCR2	0.635417	0.000187209	0.783013	0.000268507
ATP8B4_ECEL1_FAM83A_HAPLN3_PIP4P1_TNFRSF17	0.635417	8.84826e-05	0.820302	0.000136687
ATP8B4_ECEL1_FAM83A_PIP4P1_SFN_WIZ	0.635417	3.33483e-07	1.06643	1.03608e-06
ATP8B4_ECEL1_FAM83A_PIP4P1_UQCRFS1_WIZ	0.635417	7.53336e-06	0.93056	1.51604e-05
ATP8B4_ECEL1_FAM83A_SMCR2_UQCRFS1_WIZ	0.635417	2.94027e-06	0.970138	6.68682e-06
ATP8B4_ECEL1_HAPLN3_LHB_PIP4P1_SFN	0.635417	2.87212e-06	0.973663	6.52842e-06
ATP8B4_ECEL1_HAPLN3_LHB_PIP4P1_TNFRSF17	0.635417	5.88069e-05	0.842349	9.44311e-05
ATP8B4_ECEL1_HAPLN3_LHB_TNFRSF17_UQCRFS1	0.635417	4.30468e-05	0.853417	7.19709e-05
ATP8B4_ECEL1_HAPLN3_PIP4P1_SFN_SMCR2	0.635417	5.82814e-05	0.840676	9.33807e-05
ATP8B4_ECEL1_HAPLN3_PIP4P1_SFN_TNFRSF17	0.635417	0.000181148	0.785914	0.000261148
ATP8B4_ECEL1_HAPLN3_PIP4P1_SFN_UQCRFS1	0.635417	6.25783e-07	1.03302	1.75942e-06
ATP8B4_ECEL1_HAPLN3_PIP4P1_TNFRSF17_UQCRFS1	0.635417	0.000168614	0.787477	0.000245216
ATP8B4_ECEL1_HAPLN3_PIP4P1_TNFRSF17_WIZ	0.635417	0.000192815	0.779414	0.000277503
ATP8B4_ECEL1_LHB_PIP4P1_SMCR2_WIZ	0.635417	2.65022e-06	0.972244	6.13973e-06
ATP8B4_ECEL1_LHB_PIP4P1_TNFRSF17_WIZ	0.635417	1.45498e-06	0.996224	3.67199e-06
ATP8B4_ECEL1_LHB_PIP4P1_UQCRFS1_WIZ	0.635417	5.65862e-07	1.03314	1.62441e-06
ATP8B4_ECEL1_PIP4P1_SFN_TNFRSF17_WIZ	0.635417	1.03943e-06	1.02053	2.78192e-06
ATP8B4_ECEL1_PIP4P1_SMCR2_TNFRSF17_WIZ	0.635417	3.86822e-06	0.958121	8.54197e-06
ATP8B4_ECEL1_SMCR2_TNFRSF17_UQCRFS1_WIZ	0.635417	8.66083e-06	0.925017	1.73505e-05
ATP8B4_FAM83A_HAPLN3_LHB_PIP4P1_SFN	0.635417	3.78439e-08	1.14482	1.64061e-07
ATP8B4_FAM83A_HAPLN3_LHB_PIP4P1_UQCRFS1	0.635417	6.4477e-08	1.11238	2.60187e-07
ATP8B4_FAM83A_HAPLN3_PIP4P1_SMCR2_UQCRFS1	0.635417	1.4636e-05	0.902083	2.73597e-05
ATP8B4_FAM83A_PIP4P1_SFN_UQCRFS1_WIZ	0.635417	2.62379e-07	1.06625	8.29907e-07
ATP8B4_FAM83A_PIP4P1_TNFRSF17_UQCRFS1_WIZ	0.635417	1.20485e-05	0.909866	2.31526e-05
ATP8B4_HAPLN3_LHB_PIP4P1_SMCR2_TNFRSF17	0.635417	2.08562e-05	0.886191	3.77408e-05
ATP8B4_HAPLN3_LHB_PIP4P1_TNFRSF17_WIZ	0.635417	1.01512e-05	0.915662	1.99737e-05
ATP8B4_HAPLN3_LHB_SFN_SMCR2_WIZ	0.635417	1.42313e-08	1.17255	7.26549e-08
ATP8B4_HAPLN3_PIP4P1_SMCR2_TNFRSF17_UQCRFS1	0.635417	0.000105674	0.81162	0.000161036
ATP8B4_PIP4P1_SFN_SMCR2_UQCRFS1_WIZ	0.635417	1.30414e-06	1.00543	3.27743e-06
ATP8B4_SFN_SMCR2_TNFRSF17_UQCRFS1_WIZ	0.635417	9.06001e-06	0.922542	1.80815e-05
CD276_ECEL1_FAM83A_HAPLN3_LHB_SFN	0.635417	3.89038e-08	1.14907	1.64522e-07
CD276_ECEL1_FAM83A_HAPLN3_PIP4P1_TNFRSF17	0.635417	3.06293e-05	0.873183	5.23974e-05
CD276_ECEL1_FAM83A_HAPLN3_SFN_UQCRFS1	0.635417	6.61657e-08	1.11893	2.61191e-07
CD276_ECEL1_FAM83A_HAPLN3_TNFRSF17_UQCRFS1	0.635417	1.28649e-05	0.907021	2.45504e-05
CD276_ECEL1_FAM83A_LHB_PIP4P1_SFN	0.635417	9.19955e-09	1.20369	4.97356e-08
CD276_ECEL1_FAM83A_LHB_PIP4P1_TNFRSF17	0.635417	6.39529e-08	1.13719	2.51685e-07
CD276_ECEL1_FAM83A_LHB_SMCR2_TNFRSF17	0.635417	4.7509e-07	1.0445	1.39324e-06
CD276_ECEL1_FAM83A_PIP4P1_SFN_TNFRSF17	0.635417	1.24078e-07	1.10821	4.45431e-07
CD276_ECEL1_FAM83A_PIP4P1_SMCR2_WIZ	0.635417	1.13488e-07	1.11239	4.09595e-07
CD276_ECEL1_FAM83A_PIP4P1_TNFRSF17_UQCRFS1	0.635417	2.21382e-05	0.885761	3.94833e-05
CD276_ECEL1_FAM83A_SMCR2_TNFRSF17_UQCRFS1	0.635417	9.1506e-07	1.0181	2.45347e-06
CD276_ECEL1_FAM83A_SMCR2_UQCRFS1_WIZ	0.635417	2.77595e-08	1.15462	1.23636e-07
CD276_ECEL1_HAPLN3_LHB_PIP4P1_SFN	0.635417	3.68363e-07	1.05405	1.1068e-06
CD276_ECEL1_HAPLN3_LHB_SFN_TNFRSF17	0.635417	1.12151e-07	1.10978	4.03032e-07
CD276_ECEL1_HAPLN3_LHB_SMCR2_TNFRSF17	0.635417	8.06722e-08	1.1065	3.12431e-07
CD276_ECEL1_HAPLN3_LHB_SMCR2_WIZ	0.635417	2.73274e-08	1.14807	1.24103e-07
CD276_ECEL1_HAPLN3_LHB_TNFRSF17_UQCRFS1	0.635417	1.44138e-07	1.08741	5.11504e-07
CD276_ECEL1_HAPLN3_PIP4P1_SFN_SMCR2	0.635417	9.06357e-07	1.02396	2.37262e-06
CD276_ECEL1_HAPLN3_PIP4P1_TNFRSF17_WIZ	0.635417	9.4386e-05	0.815504	0.000144582
CD276_ECEL1_HAPLN3_SMCR2_TNFRSF17_WIZ	0.635417	2.09089e-06	0.982159	4.9953e-06
CD276_ECEL1_LHB_PIP4P1_UQCRFS1_WIZ	0.635417	2.72547e-06	0.973357	6.25699e-06
CD276_ECEL1_LHB_SFN_SMCR2_TNFRSF17	0.635417	2.20358e-07	1.07918	7.15275e-07
CD276_ECEL1_LHB_SMCR2_TNFRSF17_UQCRFS1	0.635417	5.86231e-06	0.940259	1.23454e-05
CD276_ECEL1_PIP4P1_SFN_SMCR2_TNFRSF17	0.635417	3.1367e-07	1.07525	9.73415e-07
CD276_ECEL1_PIP4P1_SFN_SMCR2_WIZ	0.635417	9.95771e-09	1.20279	5.29413e-08
CD276_ECEL1_PIP4P1_SFN_TNFRSF17_WIZ	0.635417	2.53456e-08	1.16172	1.19095e-07
CD276_ECEL1_PIP4P1_SMCR2_TNFRSF17_UQCRFS1	0.635417	2.32061e-05	0.883484	4.1343e-05
CD276_ECEL1_PIP4P1_SMCR2_TNFRSF17_WIZ	0.635417	7.8786e-07	1.03669	2.14892e-06
CD276_ECEL1_SFN_SMCR2_TNFRSF17_UQCRFS1	0.635417	2.72859e-06	0.97369	6.31881e-06
CD276_FAM83A_HAPLN3_LHB_SMCR2_TNFRSF17	0.635417	6.24892e-08	1.11618	2.52068e-07
CD276_FAM83A_HAPLN3_LHB_TNFRSF17_WIZ	0.635417	1.53304e-07	1.08342	5.36955e-07
CD276_FAM83A_HAPLN3_PIP4P1_SFN_SMCR2	0.635417	8.67603e-07	1.02496	2.28957e-06
CD276_FAM83A_HAPLN3_PIP4P1_SMCR2_TNFRSF17	0.635417	1.97699e-06	0.990528	4.70758e-06
CD276_FAM83A_HAPLN3_PIP4P1_TNFRSF17_UQCRFS1	0.635417	1.27888e-07	1.09503	4.51838e-07
CD276_FAM83A_HAPLN3_PIP4P1_TNFRSF17_WIZ	0.635417	2.48944e-05	0.879319	4.37013e-05
CD276_FAM83A_HAPLN3_SFN_SMCR2_WIZ	0.635417	6.46745e-09	1.19874	3.74572e-08
CD276_FAM83A_HAPLN3_SFN_UQCRFS1_WIZ	0.635417	6.18886e-08	1.11653	2.49247e-07
CD276_HAPLN3_LHB_PIP4P1_TNFRSF17_WIZ	0.635417	2.36531e-06	0.979128	5.53312e-06
CD276_HAPLN3_LHB_SMCR2_TNFRSF17_UQCRFS1	0.635417	6.39144e-07	1.02763	1.82529e-06
CD276_HAPLN3_PIP4P1_SFN_TNFRSF17_WIZ	0.635417	3.01561e-06	0.970358	6.8167e-06
CD276_HAPLN3_PIP4P1_SMCR2_TNFRSF17_WIZ	0.635417	4.73762e-06	0.951324	1.0111e-05
CD276_PIP4P1_SMCR2_TNFRSF17_UQCRFS1_WIZ	0.635417	1.43155e-05	0.906433	2.67527e-05
ECEL1_FAM83A_HAPLN3_LHB_SFN_WIZ	0.635417	7.32228e-09	1.19337	4.17283e-08
ECEL1_FAM83A_HAPLN3_LHB_SMCR2_UQCRFS1	0.635417	1.40309e-06	0.997848	3.54406e-06
ECEL1_FAM83A_HAPLN3_LHB_TNFRSF17_UQCRFS1	0.635417	1.23096e-06	1.00113	3.2126e-06
ECEL1_FAM83A_HAPLN3_PIP4P1_SMCR2_UQCRFS1	0.635417	6.03595e-05	0.836997	9.66719e-05
ECEL1_FAM83A_HAPLN3_PIP4P1_TNFRSF17_UQCRFS1	0.635417	7.22162e-05	0.82906	0.000113875
ECEL1_FAM83A_HAPLN3_SMCR2_TNFRSF17_UQCRFS1	0.635417	3.53039e-05	0.862257	6.03257e-05
ECEL1_FAM83A_HAPLN3_TNFRSF17_UQCRFS1_WIZ	0.635417	1.87851e-05	0.888028	3.45824e-05
ECEL1_FAM83A_LHB_SMCR2_UQCRFS1_WIZ	0.635417	5.11787e-09	1.19905	3.17644e-08
ECEL1_FAM83A_PIP4P1_SMCR2_UQCRFS1_WIZ	0.635417	9.66676e-06	0.919863	1.88835e-05
ECEL1_FAM83A_SFN_SMCR2_UQCRFS1_WIZ	0.635417	6.95763e-07	1.02698	1.92559e-06
ECEL1_HAPLN3_LHB_PIP4P1_TNFRSF17_UQCRFS1	0.635417	6.84299e-05	0.831771	0.000108892
ECEL1_HAPLN3_LHB_TNFRSF17_UQCRFS1_WIZ	0.635417	2.0495e-06	0.981049	4.98458e-06
ECEL1_HAPLN3_PIP4P1_SFN_SMCR2_UQCRFS1	0.635417	1.99579e-06	0.985714	4.7831e-06
ECEL1_HAPLN3_PIP4P1_SFN_TNFRSF17_WIZ	0.635417	3.47344e-05	0.862425	5.92268e-05
ECEL1_HAPLN3_SFN_SMCR2_TNFRSF17_UQCRFS1	0.635417	2.17959e-05	0.884385	3.92576e-05
ECEL1_HAPLN3_SFN_TNFRSF17_UQCRFS1_WIZ	0.635417	4.03984e-06	0.954731	8.95622e-06
ECEL1_LHB_PIP4P1_SFN_TNFRSF17_WIZ	0.635417	8.32485e-08	1.12022	3.21911e-07
ECEL1_LHB_PIP4P1_SMCR2_UQCRFS1_WIZ	0.635417	8.89744e-07	1.01702	2.3729e-06
ECEL1_PIP4P1_SFN_SMCR2_TNFRSF17_WIZ	0.635417	2.91374e-07	1.06852	9.4202e-07
FAM83A_HAPLN3_LHB_PIP4P1_SFN_UQCRFS1	0.635417	8.48384e-09	1.18276	4.83258e-08
FAM83A_HAPLN3_LHB_PIP4P1_SFN_WIZ	0.635417	6.99694e-09	1.19638	3.97129e-08
FAM83A_HAPLN3_LHB_PIP4P1_SMCR2_UQCRFS1	0.635417	8.71594e-07	1.01707	2.34983e-06
FAM83A_HAPLN3_LHB_SMCR2_TNFRSF17_WIZ	0.635417	3.54653e-07	1.05067	1.10268e-06
FAM83A_HAPLN3_PIP4P1_SMCR2_TNFRSF17_UQCRFS1	0.635417	1.96122e-06	0.985281	4.77207e-06
FAM83A_HAPLN3_PIP4P1_SMCR2_UQCRFS1_WIZ	0.635417	1.97974e-06	0.989027	4.70542e-06
FAM83A_HAPLN3_SFN_SMCR2_UQCRFS1_WIZ	0.635417	3.46745e-08	1.13727	1.53284e-07
FAM83A_SFN_SMCR2_TNFRSF17_UQCRFS1_WIZ	0.635417	9.94187e-07	1.01553	2.6318e-06
HAPLN3_LHB_PIP4P1_SFN_SMCR2_WIZ	0.635417	6.88233e-06	0.931657	1.38062e-05
HAPLN3_LHB_PIP4P1_SFN_UQCRFS1_WIZ	0.635417	1.1611e-08	1.17298	6.20665e-08
HAPLN3_LHB_PIP4P1_SMCR2_TNFRSF17_UQCRFS1	0.635417	1.14589e-05	0.912306	2.22455e-05
LHB_PIP4P1_SMCR2_TNFRSF17_UQCRFS1_WIZ	0.635417	4.51694e-07	1.04538	1.32425e-06
ATP8B4_CD276_ECEL1_FAM83A_HAPLN3_PIP4P1_SFN	0.635417	6.05146e-06	0.946755	1.24227e-05
ATP8B4_CD276_ECEL1_FAM83A_HAPLN3_SMCR2_WIZ	0.635417	4.37614e-06	0.95368	9.45568e-06
ATP8B4_CD276_ECEL1_FAM83A_PIP4P1_SFN_UQCRFS1	0.635417	1.37681e-07	1.09263	4.81935e-07
ATP8B4_CD276_ECEL1_FAM83A_PIP4P1_SMCR2_TNFRSF17	0.635417	5.12892e-06	0.949298	1.08603e-05
ATP8B4_CD276_ECEL1_FAM83A_PIP4P1_SMCR2_UQCRFS1	0.635417	1.21352e-05	0.911483	2.31221e-05
ATP8B4_CD276_ECEL1_FAM83A_PIP4P1_UQCRFS1_WIZ	0.635417	5.89233e-06	0.942689	1.22326e-05
ATP8B4_CD276_ECEL1_HAPLN3_LHB_PIP4P1_TNFRSF17	0.635417	4.14486e-06	0.95878	9.02619e-06
ATP8B4_CD276_ECEL1_HAPLN3_LHB_SFN_UQCRFS1	0.635417	6.15184e-08	1.1178	2.49613e-07
ATP8B4_CD276_ECEL1_HAPLN3_PIP4P1_TNFRSF17_WIZ	0.635417	7.76164e-05	0.824282	0.000121812
ATP8B4_CD276_ECEL1_HAPLN3_SFN_UQCRFS1_WIZ	0.635417	3.88725e-07	1.05208	1.17168e-06
ATP8B4_CD276_ECEL1_HAPLN3_SMCR2_TNFRSF17_UQCRFS1	0.635417	6.2636e-06	0.937354	1.31069e-05
ATP8B4_CD276_ECEL1_HAPLN3_SMCR2_TNFRSF17_WIZ	0.635417	2.64506e-05	0.874955	4.64409e-05
ATP8B4_CD276_ECEL1_LHB_PIP4P1_SFN_WIZ	0.635417	6.90351e-09	1.20923	4.02364e-08
ATP8B4_CD276_ECEL1_LHB_PIP4P1_TNFRSF17_WIZ	0.635417	7.7599e-08	1.12316	3.03419e-07
ATP8B4_CD276_ECEL1_PIP4P1_SFN_TNFRSF17_WIZ	0.635417	6.90923e-07	1.03836	1.94901e-06
ATP8B4_CD276_FAM83A_HAPLN3_LHB_UQCRFS1_WIZ	0.635417	1.90246e-07	1.07463	6.5063e-07
ATP8B4_CD276_FAM83A_HAPLN3_PIP4P1_TNFRSF17_WIZ	0.635417	8.02667e-05	0.822978	0.000125486
ATP8B4_CD276_FAM83A_HAPLN3_SFN_UQCRFS1_WIZ	0.635417	1.90946e-07	1.07871	6.41165e-07
ATP8B4_CD276_HAPLN3_LHB_PIP4P1_TNFRSF17_WIZ	0.635417	6.55168e-06	0.937646	1.35012e-05
ATP8B4_CD276_HAPLN3_LHB_PIP4P1_UQCRFS1_WIZ	0.635417	2.72687e-07	1.0658	8.62726e-07
ATP8B4_ECEL1_FAM83A_HAPLN3_LHB_PIP4P1_SFN	0.635417	4.27272e-06	0.95792	9.21828e-06
ATP8B4_ECEL1_FAM83A_HAPLN3_LHB_PIP4P1_SMCR2	0.635417	6.10009e-05	0.838021	9.77756e-05
ATP8B4_ECEL1_FAM83A_HAPLN3_PIP4P1_SFN_TNFRSF17	0.635417	0.000181148	0.785914	0.000261148
ATP8B4_ECEL1_FAM83A_HAPLN3_PIP4P1_SFN_UQCRFS1	0.635417	2.49753e-07	1.06765	7.9914e-07
ATP8B4_ECEL1_FAM83A_HAPLN3_PIP4P1_SFN_WIZ	0.635417	4.17377e-06	0.955733	9.0796e-06
ATP8B4_ECEL1_FAM83A_HAPLN3_PIP4P1_SMCR2_TNFRSF17	0.635417	0.00019431	0.779822	0.000279251
ATP8B4_ECEL1_FAM83A_HAPLN3_PIP4P1_TNFRSF17_WIZ	0.635417	0.000203443	0.776517	0.000291509
ATP8B4_ECEL1_FAM83A_HAPLN3_SFN_UQCRFS1_WIZ	0.635417	7.96353e-06	0.928062	1.60096e-05
ATP8B4_ECEL1_FAM83A_PIP4P1_SFN_SMCR2_TNFRSF17	0.635417	5.66133e-07	1.05691	1.67117e-06
ATP8B4_ECEL1_FAM83A_PIP4P1_SFN_SMCR2_WIZ	0.635417	1.60393e-07	1.09092	5.65643e-07
ATP8B4_ECEL1_FAM83A_PIP4P1_SMCR2_TNFRSF17_WIZ	0.635417	9.1824e-07	1.02502	2.50399e-06
ATP8B4_ECEL1_FAM83A_PIP4P1_TNFRSF17_UQCRFS1_WIZ	0.635417	1.78449e-05	0.894596	3.26419e-05
ATP8B4_ECEL1_FAM83A_SMCR2_TNFRSF17_UQCRFS1_WIZ	0.635417	5.16724e-06	0.946528	1.1042e-05
ATP8B4_ECEL1_HAPLN3_LHB_PIP4P1_SMCR2_TNFRSF17	0.635417	6.94267e-05	0.830884	0.000110471
ATP8B4_ECEL1_HAPLN3_LHB_PIP4P1_SMCR2_UQCRFS1	0.635417	1.50313e-05	0.901462	2.79563e-05
ATP8B4_ECEL1_HAPLN3_LHB_SMCR2_TNFRSF17_UQCRFS1	0.635417	2.14756e-05	0.884563	3.87702e-05
ATP8B4_ECEL1_HAPLN3_LHB_SMCR2_TNFRSF17_WIZ	0.635417	4.11057e-05	0.853303	6.92763e-05
ATP8B4_ECEL1_HAPLN3_PIP4P1_SFN_TNFRSF17_WIZ	0.635417	0.000153468	0.791399	0.000225427
ATP8B4_ECEL1_HAPLN3_SMCR2_TNFRSF17_UQCRFS1_WIZ	0.635417	7.77975e-05	0.823709	0.000122646
ATP8B4_ECEL1_LHB_PIP4P1_SFN_TNFRSF17_WIZ	0.635417	4.68672e-07	1.05017	1.41269e-06
ATP8B4_ECEL1_LHB_PIP4P1_TNFRSF17_UQCRFS1_WIZ	0.635417	3.09598e-06	0.966227	7.05544e-06
ATP8B4_ECEL1_PIP4P1_SFN_SMCR2_TNFRSF17_WIZ	0.635417	4.97158e-07	1.04828	1.48397e-06
ATP8B4_ECEL1_SFN_SMCR2_TNFRSF17_UQCRFS1_WIZ	0.635417	5.13036e-06	0.946632	1.09794e-05
ATP8B4_FAM83A_HAPLN3_LHB_PIP4P1_SMCR2_UQCRFS1	0.635417	1.27521e-07	1.09054	4.5732e-07
ATP8B4_FAM83A_HAPLN3_PIP4P1_SFN_UQCRFS1_WIZ	0.635417	1.11192e-07	1.09918	4.00907e-07
ATP8B4_FAM83A_HAPLN3_PIP4P1_SMCR2_TNFRSF17_WIZ	0.635417	0.000252254	0.765928	0.000354352
ATP8B4_FAM83A_HAPLN3_PIP4P1_TNFRSF17_UQCRFS1_WIZ	0.635417	2.86166e-05	0.870628	4.98963e-05
ATP8B4_FAM83A_SFN_SMCR2_TNFRSF17_UQCRFS1_WIZ	0.635417	9.06001e-06	0.922542	1.80815e-05
ATP8B4_HAPLN3_LHB_PIP4P1_SFN_UQCRFS1_WIZ	0.635417	3.21015e-09	1.22803	2.11692e-08
CD276_ECEL1_FAM83A_HAPLN3_LHB_SFN_WIZ	0.635417	8.36211e-09	1.1955	4.52288e-08
CD276_ECEL1_FAM83A_HAPLN3_LHB_TNFRSF17_UQCRFS1	0.635417	5.72769e-08	1.11858	2.36937e-07
CD276_ECEL1_FAM83A_HAPLN3_PIP4P1_SFN_WIZ	0.635417	2.85371e-06	0.973145	6.45707e-06
CD276_ECEL1_FAM83A_HAPLN3_PIP4P1_TNFRSF17_WIZ	0.635417	7.17811e-06	0.93302	1.45842e-05
CD276_ECEL1_FAM83A_HAPLN3_SFN_SMCR2_UQCRFS1	0.635417	4.43567e-08	1.12753	1.8832e-07
CD276_ECEL1_FAM83A_HAPLN3_TNFRSF17_UQCRFS1_WIZ	0.635417	6.35695e-06	0.936495	1.32288e-05
CD276_ECEL1_FAM83A_LHB_SFN_SMCR2_TNFRSF17	0.635417	2.20358e-07	1.07918	7.15275e-07
CD276_ECEL1_FAM83A_PIP4P1_SFN_SMCR2_WIZ	0.635417	9.95771e-09	1.20279	5.29413e-08
CD276_ECEL1_FAM83A_PIP4P1_SFN_TNFRSF17_WIZ	0.635417	5.96986e-09	1.21402	3.5692e-08
CD276_ECEL1_FAM83A_PIP4P1_TNFRSF17_UQCRFS1_WIZ	0.635417	3.11756e-06	0.968633	7.05962e-06
CD276_ECEL1_FAM83A_SFN_SMCR2_TNFRSF17_UQCRFS1	0.635417	2.72859e-06	0.97369	6.31881e-06
CD276_ECEL1_HAPLN3_LHB_PIP4P1_SFN_TNFRSF17	0.635417	3.60354e-06	0.965492	7.96751e-06
CD276_ECEL1_HAPLN3_LHB_SFN_SMCR2_TNFRSF17	0.635417	1.27486e-06	1.00727	3.23618e-06
CD276_ECEL1_HAPLN3_LHB_SFN_SMCR2_WIZ	0.635417	1.0787e-09	1.26492	8.42447e-09
CD276_ECEL1_HAPLN3_LHB_TNFRSF17_UQCRFS1_WIZ	0.635417	8.67361e-08	1.10447	3.31994e-07
CD276_ECEL1_HAPLN3_PIP4P1_SFN_SMCR2_TNFRSF17	0.635417	2.44126e-06	0.982624	5.64177e-06
CD276_ECEL1_HAPLN3_PIP4P1_SFN_TNFRSF17_UQCRFS1	0.635417	2.56691e-07	1.06977	8.19338e-07
CD276_ECEL1_HAPLN3_PIP4P1_SFN_TNFRSF17_WIZ	0.635417	1.07045e-05	0.916161	2.07155e-05
CD276_ECEL1_LHB_PIP4P1_SFN_TNFRSF17_WIZ	0.635417	1.16927e-08	1.19031	6.24947e-08
CD276_ECEL1_LHB_PIP4P1_SFN_UQCRFS1_WIZ	0.635417	2.07612e-08	1.15869	9.79803e-08
CD276_ECEL1_PIP4P1_SFN_SMCR2_TNFRSF17_WIZ	0.635417	2.29788e-08	1.16895	1.08845e-07
CD276_ECEL1_PIP4P1_SMCR2_TNFRSF17_UQCRFS1_WIZ	0.635417	6.73215e-06	0.938091	1.37846e-05
CD276_ECEL1_SFN_SMCR2_TNFRSF17_UQCRFS1_WIZ	0.635417	4.44765e-08	1.14255	1.83982e-07
CD276_FAM83A_HAPLN3_LHB_PIP4P1_SMCR2_WIZ	0.635417	2.1739e-07	1.07199	7.10927e-07
CD276_FAM83A_HAPLN3_LHB_PIP4P1_TNFRSF17_WIZ	0.635417	3.64181e-06	0.96188	8.047e-06
CD276_FAM83A_HAPLN3_LHB_TNFRSF17_UQCRFS1_WIZ	0.635417	8.11945e-08	1.10781	3.15294e-07
CD276_FAM83A_HAPLN3_PIP4P1_SFN_TNFRSF17_WIZ	0.635417	3.01561e-06	0.970358	6.8167e-06
CD276_FAM83A_HAPLN3_PIP4P1_TNFRSF17_UQCRFS1_WIZ	0.635417	6.61408e-06	0.938393	1.35872e-05
CD276_FAM83A_HAPLN3_SFN_SMCR2_UQCRFS1_WIZ	0.635417	3.84718e-10	1.29314	3.82396e-09
CD276_HAPLN3_LHB_PIP4P1_SFN_SMCR2_WIZ	0.635417	2.62288e-08	1.14576	1.208e-07
CD276_HAPLN3_LHB_PIP4P1_TNFRSF17_UQCRFS1_WIZ	0.635417	1.04892e-06	1.0135	2.73886e-06
CD276_HAPLN3_LHB_SMCR2_TNFRSF17_UQCRFS1_WIZ	0.635417	4.47313e-08	1.12959	1.90931e-07
ECEL1_FAM83A_HAPLN3_LHB_SFN_SMCR2_UQCRFS1	0.635417	4.01127e-07	1.04578	1.2181e-06
ECEL1_FAM83A_HAPLN3_PIP4P1_SFN_SMCR2_TNFRSF17	0.635417	3.18206e-05	0.86819	5.43877e-05
ECEL1_FAM83A_HAPLN3_PIP4P1_SFN_SMCR2_UQCRFS1	0.635417	1.99579e-06	0.985714	4.7831e-06
ECEL1_FAM83A_HAPLN3_PIP4P1_SFN_SMCR2_WIZ	0.635417	4.32277e-08	1.13486	1.78263e-07
ECEL1_FAM83A_HAPLN3_PIP4P1_SFN_TNFRSF17_WIZ	0.635417	3.47344e-05	0.862425	5.92268e-05
ECEL1_FAM83A_HAPLN3_SFN_SMCR2_TNFRSF17_UQCRFS1	0.635417	2.17959e-05	0.884385	3.92576e-05
ECEL1_FAM83A_HAPLN3_SFN_SMCR2_TNFRSF17_WIZ	0.635417	3.44504e-05	0.862536	5.88336e-05
ECEL1_FAM83A_HAPLN3_SFN_SMCR2_UQCRFS1_WIZ	0.635417	1.21799e-07	1.09659	4.33825e-07
ECEL1_FAM83A_LHB_PIP4P1_SFN_TNFRSF17_WIZ	0.635417	8.32485e-08	1.12022	3.21911e-07
ECEL1_FAM83A_PIP4P1_SFN_SMCR2_TNFRSF17_WIZ	0.635417	2.91374e-07	1.06852	9.4202e-07
ECEL1_FAM83A_PIP4P1_SFN_TNFRSF17_UQCRFS1_WIZ	0.635417	4.03842e-07	1.04953	1.20529e-06
ECEL1_HAPLN3_LHB_PIP4P1_SFN_SMCR2_TNFRSF17	0.635417	2.385e-05	0.880187	4.25196e-05
ECEL1_HAPLN3_LHB_PIP4P1_SFN_SMCR2_WIZ	0.635417	1.56712e-07	1.08703	5.34321e-07
ECEL1_HAPLN3_LHB_PIP4P1_SMCR2_TNFRSF17_UQCRFS1	0.635417	1.47956e-05	0.901491	2.78538e-05
ECEL1_HAPLN3_LHB_SFN_SMCR2_TNFRSF17_UQCRFS1	0.635417	7.95528e-07	1.0184	2.20664e-06
ECEL1_HAPLN3_LHB_SMCR2_TNFRSF17_UQCRFS1_WIZ	0.635417	2.58174e-06	0.970926	6.09477e-06
ECEL1_HAPLN3_PIP4P1_SFN_SMCR2_UQCRFS1_WIZ	0.635417	1.69341e-08	1.16353	8.32324e-08
ECEL1_HAPLN3_PIP4P1_SFN_TNFRSF17_UQCRFS1_WIZ	0.635417	2.13127e-06	0.983948	5.05199e-06
FAM83A_HAPLN3_LHB_PIP4P1_SFN_SMCR2_WIZ	0.635417	7.5204e-07	1.02087	2.01279e-06
FAM83A_HAPLN3_LHB_PIP4P1_SMCR2_TNFRSF17_UQCRFS1	0.635417	3.41702e-06	0.962953	7.71998e-06
FAM83A_HAPLN3_LHB_PIP4P1_SMCR2_TNFRSF17_WIZ	0.635417	7.20903e-07	1.02768	1.99339e-06
FAM83A_HAPLN3_LHB_PIP4P1_TNFRSF17_UQCRFS1_WIZ	0.635417	8.99258e-08	1.10462	3.41637e-07
FAM83A_PIP4P1_SFN_SMCR2_TNFRSF17_UQCRFS1_WIZ	0.635417	4.242e-08	1.1447	1.83397e-07
HAPLN3_LHB_PIP4P1_SFN_SMCR2_UQCRFS1_WIZ	0.635417	5.82132e-09	1.19767	3.5007e-08
ATP8B4_CD276_ECEL1_FAM83A_HAPLN3_LHB_PIP4P1_TNFRSF17	0.635417	4.24905e-06	0.957425	9.27527e-06
ATP8B4_CD276_ECEL1_FAM83A_HAPLN3_LHB_SFN_WIZ	0.635417	3.49677e-08	1.14548	1.50605e-07
ATP8B4_CD276_ECEL1_FAM83A_HAPLN3_LHB_UQCRFS1_WIZ	0.635417	2.45591e-07	1.06705	8.02733e-07
ATP8B4_CD276_ECEL1_FAM83A_HAPLN3_PIP4P1_SFN_SMCR2	0.635417	5.59452e-06	0.949442	1.16125e-05
ATP8B4_CD276_ECEL1_FAM83A_HAPLN3_PIP4P1_SFN_UQCRFS1	0.635417	1.3472e-08	1.17619	6.90574e-08
ATP8B4_CD276_ECEL1_FAM83A_HAPLN3_PIP4P1_SFN_WIZ	0.635417	3.37284e-06	0.966781	7.49588e-06
ATP8B4_CD276_ECEL1_FAM83A_HAPLN3_SFN_UQCRFS1_WIZ	0.635417	1.43204e-07	1.09132	4.98446e-07
ATP8B4_CD276_ECEL1_FAM83A_HAPLN3_SMCR2_TNFRSF17_WIZ	0.635417	2.13063e-05	0.883484	3.85791e-05
ATP8B4_CD276_ECEL1_FAM83A_HAPLN3_TNFRSF17_UQCRFS1_WIZ	0.635417	1.6016e-05	0.897594	2.99026e-05
ATP8B4_CD276_ECEL1_FAM83A_LHB_PIP4P1_TNFRSF17_WIZ	0.635417	1.22901e-07	1.10522	4.4836e-07
ATP8B4_CD276_ECEL1_FAM83A_LHB_SMCR2_TNFRSF17_UQCRFS1	0.635417	4.22516e-07	1.04847	1.26433e-06
ATP8B4_CD276_ECEL1_FAM83A_PIP4P1_SFN_TNFRSF17_WIZ	0.635417	6.90923e-07	1.03836	1.94901e-06
ATP8B4_CD276_ECEL1_FAM83A_PIP4P1_TNFRSF17_UQCRFS1_WIZ	0.635417	3.99377e-06	0.957215	8.77966e-06
ATP8B4_CD276_ECEL1_HAPLN3_LHB_PIP4P1_SFN_TNFRSF17	0.635417	2.05082e-06	0.988169	4.90611e-06
ATP8B4_CD276_ECEL1_HAPLN3_LHB_PIP4P1_SMCR2_TNFRSF17	0.635417	1.36677e-05	0.90524	2.59419e-05
ATP8B4_CD276_ECEL1_HAPLN3_LHB_PIP4P1_TNFRSF17_WIZ	0.635417	9.97473e-07	1.01409	2.63017e-06
ATP8B4_CD276_ECEL1_HAPLN3_LHB_SFN_UQCRFS1_WIZ	0.635417	3.88152e-08	1.13385	1.69615e-07
ATP8B4_CD276_ECEL1_HAPLN3_LHB_SMCR2_UQCRFS1_WIZ	0.635417	1.08262e-07	1.09686	4.01607e-07
ATP8B4_CD276_ECEL1_HAPLN3_PIP4P1_SFN_SMCR2_UQCRFS1	0.635417	7.96695e-08	1.10866	3.07293e-07
ATP8B4_CD276_ECEL1_HAPLN3_PIP4P1_SFN_TNFRSF17_WIZ	0.635417	5.08746e-05	0.844668	8.33178e-05
ATP8B4_CD276_ECEL1_HAPLN3_PIP4P1_SMCR2_TNFRSF17_UQCRFS1	0.635417	2.84126e-06	0.970161	6.57243e-06
ATP8B4_CD276_ECEL1_HAPLN3_PIP4P1_SMCR2_TNFRSF17_WIZ	0.635417	2.58331e-05	0.875335	4.5527e-05
ATP8B4_CD276_ECEL1_LHB_PIP4P1_SFN_UQCRFS1_WIZ	0.635417	2.24595e-07	1.07346	7.23999e-07
ATP8B4_CD276_ECEL1_LHB_SFN_SMCR2_TNFRSF17_UQCRFS1	0.635417	3.25691e-08	1.14318	1.4461e-07
ATP8B4_CD276_FAM83A_HAPLN3_LHB_PIP4P1_SMCR2_UQCRFS1	0.635417	5.37312e-07	1.03459	1.56477e-06
ATP8B4_CD276_FAM83A_HAPLN3_LHB_PIP4P1_SMCR2_WIZ	0.635417	3.18548e-07	1.05978	9.82418e-07
ATP8B4_CD276_FAM83A_HAPLN3_LHB_PIP4P1_TNFRSF17_WIZ	0.635417	1.22802e-06	1.00821	3.13952e-06
ATP8B4_CD276_FAM83A_HAPLN3_PIP4P1_SMCR2_TNFRSF17_UQCRFS1	0.635417	3.48271e-06	0.964595	7.80135e-06
ATP8B4_CD276_FAM83A_HAPLN3_PIP4P1_TNFRSF17_UQCRFS1_WIZ	0.635417	6.40988e-06	0.939618	1.32221e-05
ATP8B4_CD276_FAM83A_HAPLN3_SFN_SMCR2_UQCRFS1_WIZ	0.635417	4.98372e-09	1.21411	3.07541e-08
ATP8B4_CD276_HAPLN3_LHB_PIP4P1_SFN_UQCRFS1_WIZ	0.635417	7.74023e-10	1.27403	6.64413e-09
ATP8B4_CD276_HAPLN3_LHB_PIP4P1_SMCR2_TNFRSF17_UQCRFS1	0.635417	1.40792e-06	1.00092	3.55977e-06
ATP8B4_CD276_HAPLN3_LHB_PIP4P1_TNFRSF17_UQCRFS1_WIZ	0.635417	1.85482e-06	0.990755	4.48388e-06
ATP8B4_CD276_HAPLN3_LHB_SFN_SMCR2_UQCRFS1_WIZ	0.635417	5.92355e-10	1.28304	5.39558e-09
ATP8B4_ECEL1_FAM83A_HAPLN3_LHB_PIP4P1_SMCR2_TNFRSF17	0.635417	1.83677e-05	0.891578	3.37441e-05
ATP8B4_ECEL1_FAM83A_HAPLN3_LHB_PIP4P1_SMCR2_UQCRFS1	0.635417	2.59084e-06	0.974276	6.00982e-06
ATP8B4_ECEL1_FAM83A_HAPLN3_LHB_PIP4P1_TNFRSF17_WIZ	0.635417	1.86276e-05	0.889895	3.4081e-05
ATP8B4_ECEL1_FAM83A_HAPLN3_LHB_SFN_SMCR2_WIZ	0.635417	1.52694e-08	1.17003	7.70914e-08
ATP8B4_ECEL1_FAM83A_HAPLN3_LHB_SMCR2_TNFRSF17_UQCRFS1	0.635417	6.96509e-06	0.93271	1.43916e-05
ATP8B4_ECEL1_FAM83A_HAPLN3_LHB_SMCR2_TNFRSF17_WIZ	0.635417	1.18565e-05	0.908463	2.30188e-05
ATP8B4_ECEL1_FAM83A_HAPLN3_PIP4P1_SFN_TNFRSF17_WIZ	0.635417	0.000153468	0.791399	0.000225427
ATP8B4_ECEL1_FAM83A_HAPLN3_PIP4P1_SFN_UQCRFS1_WIZ	0.635417	3.98381e-08	1.13444	1.69765e-07
ATP8B4_ECEL1_FAM83A_LHB_PIP4P1_SFN_TNFRSF17_WIZ	0.635417	4.68672e-07	1.05017	1.41269e-06
ATP8B4_ECEL1_FAM83A_PIP4P1_SFN_SMCR2_TNFRSF17_WIZ	0.635417	5.40793e-07	1.04547	1.59194e-06
ATP8B4_ECEL1_FAM83A_PIP4P1_SFN_SMCR2_UQCRFS1_WIZ	0.635417	1.72874e-07	1.08356	5.7874e-07
ATP8B4_ECEL1_HAPLN3_LHB_PIP4P1_SFN_SMCR2_WIZ	0.635417	1.13673e-06	1.01137	2.91977e-06
ATP8B4_ECEL1_HAPLN3_LHB_PIP4P1_SFN_UQCRFS1_WIZ	0.635417	3.37921e-08	1.13744	1.49444e-07
ATP8B4_ECEL1_HAPLN3_LHB_SFN_SMCR2_TNFRSF17_WIZ	0.635417	6.16723e-06	0.937172	1.29449e-05
ATP8B4_ECEL1_HAPLN3_LHB_SMCR2_TNFRSF17_UQCRFS1_WIZ	0.635417	9.35718e-06	0.918394	1.87004e-05
ATP8B4_ECEL1_HAPLN3_PIP4P1_SFN_TNFRSF17_UQCRFS1_WIZ	0.635417	8.35569e-06	0.925243	1.67871e-05
ATP8B4_ECEL1_HAPLN3_SFN_SMCR2_TNFRSF17_UQCRFS1_WIZ	0.635417	5.43227e-05	0.840598	8.88804e-05
ATP8B4_FAM83A_HAPLN3_LHB_PIP4P1_SFN_UQCRFS1_WIZ	0.635417	1.03196e-09	1.26249	8.44103e-09
ATP8B4_FAM83A_HAPLN3_LHB_PIP4P1_SMCR2_TNFRSF17_WIZ	0.635417	1.04005e-06	1.00964	2.75083e-06
ATP8B4_FAM83A_HAPLN3_PIP4P1_SMCR2_TNFRSF17_UQCRFS1_WIZ	0.635417	6.16684e-06	0.938011	1.28716e-05
CD276_ECEL1_FAM83A_HAPLN3_LHB_PIP4P1_TNFRSF17_UQCRFS1	0.635417	1.65247e-07	1.0837	5.67982e-07
CD276_ECEL1_FAM83A_HAPLN3_LHB_SFN_SMCR2_TNFRSF17	0.635417	1.84671e-06	0.993371	4.4494e-06
CD276_ECEL1_FAM83A_HAPLN3_PIP4P1_SFN_SMCR2_TNFRSF17	0.635417	1.95661e-06	0.990889	4.66451e-06
CD276_ECEL1_FAM83A_HAPLN3_PIP4P1_SFN_SMCR2_WIZ	0.635417	2.62284e-08	1.1544	1.17817e-07
CD276_ECEL1_FAM83A_HAPLN3_SFN_SMCR2_TNFRSF17_UQCRFS1	0.635417	1.33171e-06	1.00085	3.41279e-06
CD276_ECEL1_FAM83A_LHB_PIP4P1_SFN_TNFRSF17_WIZ	0.635417	1.16927e-08	1.19031	6.24947e-08
CD276_ECEL1_FAM83A_LHB_PIP4P1_SFN_UQCRFS1_WIZ	0.635417	3.55046e-08	1.14155	1.52565e-07
CD276_ECEL1_FAM83A_LHB_PIP4P1_TNFRSF17_UQCRFS1_WIZ	0.635417	2.95971e-06	0.970439	6.74482e-06
CD276_ECEL1_HAPLN3_LHB_PIP4P1_SFN_SMCR2_TNFRSF17	0.635417	5.81697e-07	1.03736	1.6493e-06
CD276_ECEL1_HAPLN3_LHB_PIP4P1_SFN_TNFRSF17_WIZ	0.635417	2.85948e-06	0.972542	6.50263e-06
CD276_ECEL1_HAPLN3_LHB_PIP4P1_SMCR2_TNFRSF17_WIZ	0.635417	2.35671e-06	0.981581	5.48083e-06
CD276_ECEL1_HAPLN3_LHB_SFN_SMCR2_TNFRSF17_UQCRFS1	0.635417	6.31326e-08	1.11568	2.55882e-07
CD276_ECEL1_PIP4P1_SFN_SMCR2_TNFRSF17_UQCRFS1_WIZ	0.635417	2.20161e-06	0.985349	5.18661e-06
CD276_FAM83A_HAPLN3_LHB_PIP4P1_TNFRSF17_UQCRFS1_WIZ	0.635417	1.35164e-06	1.00167	3.44167e-06
CD276_FAM83A_HAPLN3_PIP4P1_SFN_SMCR2_TNFRSF17_UQCRFS1	0.635417	4.21513e-08	1.13711	1.8008e-07
CD276_FAM83A_HAPLN3_PIP4P1_SFN_SMCR2_UQCRFS1_WIZ	0.635417	2.36737e-09	1.23689	1.63359e-08
CD276_HAPLN3_PIP4P1_SFN_SMCR2_TNFRSF17_UQCRFS1_WIZ	0.635417	1.3967e-07	1.09182	4.89422e-07
ECEL1_FAM83A_HAPLN3_LHB_PIP4P1_SFN_SMCR2_TNFRSF17	0.635417	2.385e-05	0.880187	4.25196e-05
ECEL1_FAM83A_HAPLN3_LHB_PIP4P1_SFN_SMCR2_UQCRFS1	0.635417	2.57113e-06	0.975608	5.95755e-06
ECEL1_FAM83A_HAPLN3_LHB_PIP4P1_SFN_SMCR2_WIZ	0.635417	4.61959e-08	1.13152	1.90255e-07
ECEL1_FAM83A_HAPLN3_LHB_PIP4P1_SFN_TNFRSF17_WIZ	0.635417	3.1419e-06	0.96779	7.10601e-06
ECEL1_FAM83A_HAPLN3_LHB_PIP4P1_SMCR2_UQCRFS1_WIZ	0.635417	4.59082e-08	1.12738	1.92654e-07
ECEL1_FAM83A_HAPLN3_LHB_PIP4P1_TNFRSF17_UQCRFS1_WIZ	0.635417	2.67806e-07	1.06079	8.64296e-07
ECEL1_FAM83A_HAPLN3_LHB_SFN_SMCR2_UQCRFS1_WIZ	0.635417	2.91454e-10	1.29908	3.1001e-09
ECEL1_FAM83A_HAPLN3_PIP4P1_SFN_TNFRSF17_UQCRFS1_WIZ	0.635417	2.13127e-06	0.983948	5.05199e-06
ECEL1_FAM83A_LHB_PIP4P1_SMCR2_TNFRSF17_UQCRFS1_WIZ	0.635417	6.06998e-07	1.03052	1.74167e-06
ECEL1_FAM83A_PIP4P1_SFN_SMCR2_TNFRSF17_UQCRFS1_WIZ	0.635417	1.81284e-07	1.07776	6.12777e-07
ECEL1_HAPLN3_LHB_PIP4P1_SFN_SMCR2_TNFRSF17_WIZ	0.635417	1.47716e-06	0.997922	3.69618e-06
ECEL1_HAPLN3_LHB_PIP4P1_SFN_TNFRSF17_UQCRFS1_WIZ	0.635417	3.96178e-07	1.04591	1.21305e-06
ECEL1_HAPLN3_LHB_SFN_SMCR2_TNFRSF17_UQCRFS1_WIZ	0.635417	9.74623e-07	1.01329	2.60581e-06
FAM83A_HAPLN3_PIP4P1_SFN_SMCR2_TNFRSF17_UQCRFS1_WIZ	0.635417	9.59747e-08	1.10478	3.5375e-07
ATP8B4_CD276_ECEL1_FAM83A_HAPLN3_LHB_PIP4P1_SFN_WIZ	0.635417	1.07611e-06	1.01204	2.78447e-06
ATP8B4_CD276_ECEL1_FAM83A_HAPLN3_LHB_PIP4P1_SMCR2_UQCRFS1	0.635417	2.71627e-07	1.06	8.75531e-07
ATP8B4_CD276_ECEL1_FAM83A_HAPLN3_LHB_PIP4P1_TNFRSF17_WIZ	0.635417	4.03058e-06	0.958522	8.8076e-06
ATP8B4_CD276_ECEL1_FAM83A_HAPLN3_LHB_PIP4P1_UQCRFS1_WIZ	0.635417	1.66234e-06	0.992491	4.10433e-06
ATP8B4_CD276_ECEL1_FAM83A_HAPLN3_LHB_SMCR2_TNFRSF17_UQCRFS1	0.635417	8.69498e-07	1.0154	2.37903e-06
ATP8B4_CD276_ECEL1_FAM83A_HAPLN3_PIP4P1_SFN_SMCR2_UQCRFS1	0.635417	5.64774e-08	1.12086	2.30112e-07
ATP8B4_CD276_ECEL1_FAM83A_HAPLN3_PIP4P1_SMCR2_TNFRSF17_WIZ	0.635417	7.43748e-06	0.929955	1.51561e-05
ATP8B4_CD276_ECEL1_FAM83A_LHB_PIP4P1_SMCR2_TNFRSF17_WIZ	0.635417	5.69226e-09	1.21242	3.49219e-08
ATP8B4_CD276_ECEL1_FAM83A_LHB_SFN_SMCR2_TNFRSF17_UQCRFS1	0.635417	2.69878e-08	1.14868	1.24173e-07
ATP8B4_CD276_ECEL1_HAPLN3_LHB_PIP4P1_SFN_TNFRSF17_WIZ	0.635417	4.48134e-06	0.954273	9.65915e-06
ATP8B4_CD276_ECEL1_HAPLN3_LHB_PIP4P1_SFN_UQCRFS1_WIZ	0.635417	1.74332e-08	1.16186	8.64177e-08
ATP8B4_CD276_ECEL1_HAPLN3_LHB_PIP4P1_TNFRSF17_UQCRFS1_WIZ	0.635417	3.50185e-06	0.961961	7.8769e-06
ATP8B4_CD276_ECEL1_HAPLN3_PIP4P1_SFN_TNFRSF17_UQCRFS1_WIZ	0.635417	2.60911e-06	0.976047	6.04222e-06
ATP8B4_CD276_ECEL1_HAPLN3_SFN_SMCR2_TNFRSF17_UQCRFS1_WIZ	0.635417	5.43727e-06	0.942712	1.15893e-05
ATP8B4_CD276_FAM83A_HAPLN3_LHB_SFN_SMCR2_UQCRFS1_WIZ	0.635417	6.59566e-10	1.28044	5.85983e-09
ATP8B4_CD276_HAPLN3_PIP4P1_SFN_SMCR2_TNFRSF17_UQCRFS1_WIZ	0.635417	3.38456e-07	1.06614	1.02673e-06
ATP8B4_ECEL1_FAM83A_HAPLN3_LHB_PIP4P1_SFN_UQCRFS1_WIZ	0.635417	3.57527e-08	1.13473	1.58041e-07
ATP8B4_ECEL1_FAM83A_HAPLN3_LHB_SFN_SMCR2_TNFRSF17_WIZ	0.635417	6.16723e-06	0.937172	1.29449e-05
ATP8B4_ECEL1_FAM83A_HAPLN3_PIP4P1_SFN_TNFRSF17_UQCRFS1_WIZ	0.635417	8.35569e-06	0.925243	1.67871e-05
ATP8B4_ECEL1_FAM83A_HAPLN3_SFN_SMCR2_TNFRSF17_UQCRFS1_WIZ	0.635417	4.53249e-05	0.848756	7.56254e-05
ATP8B4_ECEL1_HAPLN3_LHB_PIP4P1_SFN_SMCR2_TNFRSF17_WIZ	0.635417	6.90456e-07	1.02606	1.93101e-06
ATP8B4_ECEL1_HAPLN3_LHB_PIP4P1_SMCR2_TNFRSF17_UQCRFS1_WIZ	0.635417	2.82251e-05	0.871921	4.93987e-05
ATP8B4_ECEL1_HAPLN3_PIP4P1_SFN_SMCR2_TNFRSF17_UQCRFS1_WIZ	0.635417	1.52726e-06	0.997578	3.80176e-06
ATP8B4_FAM83A_HAPLN3_LHB_PIP4P1_SMCR2_TNFRSF17_UQCRFS1_WIZ	0.635417	9.74565e-09	1.19341	5.35542e-08
CD276_ECEL1_FAM83A_HAPLN3_LHB_PIP4P1_TNFRSF17_UQCRFS1_WIZ	0.635417	1.28649e-06	1.00249	3.30884e-06
CD276_ECEL1_FAM83A_HAPLN3_LHB_SFN_SMCR2_TNFRSF17_UQCRFS1	0.635417	2.28152e-08	1.15414	1.08373e-07
CD276_ECEL1_FAM83A_HAPLN3_PIP4P1_SFN_SMCR2_TNFRSF17_UQCRFS1	0.635417	4.99938e-08	1.13035	2.07627e-07
CD276_ECEL1_FAM83A_HAPLN3_PIP4P1_SFN_TNFRSF17_UQCRFS1_WIZ	0.635417	4.20976e-06	0.957335	9.14524e-06
CD276_ECEL1_FAM83A_PIP4P1_SFN_SMCR2_TNFRSF17_UQCRFS1_WIZ	0.635417	2.20161e-06	0.985349	5.18661e-06
CD276_ECEL1_HAPLN3_LHB_PIP4P1_SFN_SMCR2_TNFRSF17_WIZ	0.635417	2.1523e-06	0.984021	5.0806e-06
CD276_ECEL1_HAPLN3_LHB_PIP4P1_SFN_TNFRSF17_UQCRFS1_WIZ	0.635417	1.11436e-06	1.00867	2.9182e-06
CD276_ECEL1_HAPLN3_LHB_PIP4P1_SMCR2_TNFRSF17_UQCRFS1_WIZ	0.635417	1.08186e-06	1.01086	2.83802e-06
CD276_FAM83A_HAPLN3_LHB_PIP4P1_SFN_SMCR2_UQCRFS1_WIZ	0.635417	5.91389e-11	1.35208	8.5216e-10
CD276_FAM83A_HAPLN3_LHB_PIP4P1_SMCR2_TNFRSF17_UQCRFS1_WIZ	0.635417	1.11845e-06	1.00852	2.9286e-06
ECEL1_FAM83A_HAPLN3_LHB_PIP4P1_SFN_SMCR2_TNFRSF17_WIZ	0.635417	1.84172e-06	0.989364	4.47122e-06
ECEL1_FAM83A_HAPLN3_LHB_PIP4P1_SMCR2_TNFRSF17_UQCRFS1_WIZ	0.635417	3.52625e-07	1.05038	1.09813e-06
ECEL1_FAM83A_HAPLN3_LHB_SFN_SMCR2_TNFRSF17_UQCRFS1_WIZ	0.635417	2.40457e-07	1.06621	7.89668e-07
ATP8B4_CD276_ECEL1_FAM83A_HAPLN3_LHB_PIP4P1_SFN_UQCRFS1_WIZ	0.625	8.05436e-09	1.19729	4.34209e-08
ATP8B4_CD276_ECEL1_FAM83A_HAPLN3_LHB_SMCR2_TNFRSF17_UQCRFS1_WIZ	0.625	4.45617e-08	1.12387	1.86869e-07
ATP8B4_CD276_ECEL1_FAM83A_LHB_PIP4P1_SFN_SMCR2_TNFRSF17_WIZ	0.625	4.7689e-08	1.13654	1.96844e-07
ATP8B4_CD276_ECEL1_HAPLN3_LHB_PIP4P1_SMCR2_TNFRSF17_UQCRFS1_WIZ	0.625	5.4529e-06	0.938561	1.14795e-05
ATP8B4_CD276_ECEL1_HAPLN3_LHB_SFN_SMCR2_TNFRSF17_UQCRFS1_WIZ	0.625	4.9588e-08	1.12054	2.04083e-07
ATP8B4_CD276_FAM83A_HAPLN3_LHB_PIP4P1_SMCR2_TNFRSF17_UQCRFS1_WIZ	0.625	3.18744e-07	1.05508	9.7845e-07
ATP8B4_CD276_FAM83A_HAPLN3_PIP4P1_SFN_SMCR2_TNFRSF17_UQCRFS1_WIZ	0.625	4.43526e-07	1.04932	1.27874e-06
ATP8B4_ECEL1_FAM83A_HAPLN3_LHB_PIP4P1_SFN_SMCR2_UQCRFS1_WIZ	0.625	1.29127e-08	1.17637	6.54123e-08
ATP8B4_ECEL1_FAM83A_HAPLN3_LHB_PIP4P1_SFN_TNFRSF17_UQCRFS1_WIZ	0.625	2.70932e-07	1.06032	8.54041e-07
ATP8B4_ECEL1_FAM83A_HAPLN3_LHB_SFN_SMCR2_TNFRSF17_UQCRFS1_WIZ	0.625	2.76646e-06	0.966478	6.35045e-06
ATP8B4_ECEL1_HAPLN3_LHB_PIP4P1_SFN_SMCR2_TNFRSF17_UQCRFS1_WIZ	0.625	2.31414e-07	1.06617	7.46568e-07
CD276_ECEL1_FAM83A_HAPLN3_LHB_PIP4P1_SFN_SMCR2_TNFRSF17_WIZ	0.625	6.23101e-06	0.936028	1.2693e-05
CD276_ECEL1_FAM83A_HAPLN3_LHB_PIP4P1_SFN_TNFRSF17_UQCRFS1_WIZ	0.625	1.58815e-06	0.990074	3.90812e-06
CD276_ECEL1_FAM83A_HAPLN3_LHB_PIP4P1_SMCR2_TNFRSF17_UQCRFS1_WIZ	0.625	9.57966e-07	1.00847	2.53617e-06
CD276_ECEL1_FAM83A_HAPLN3_LHB_SFN_SMCR2_TNFRSF17_UQCRFS1_WIZ	0.625	7.66016e-08	1.10644	2.929e-07
ATP8B4_CD276_ECEL1_FAM83A_HAPLN3_LHB_PIP4P1_SFN_SMCR2_TNFRSF17_UQCRFS1	0.625	2.87579e-08	1.15197	1.27957e-07
ATP8B4_CD276_ECEL1_FAM83A_HAPLN3_LHB_PIP4P1_SFN_SMCR2_TNFRSF17_WIZ	0.625	5.9088e-07	1.03194	1.64543e-06
ATP8B4_ECEL1_FAM83A_HAPLN3_LHB_PIP4P1_SFN_SMCR2_TNFRSF17_UQCRFS1_WIZ	0.625	1.85698e-07	1.07393	6.19629e-07
CD276_ECEL1_FAM83A_HAPLN3_LHB_PIP4P1_SFN_SMCR2_TNFRSF17_UQCRFS1_WIZ	0.625	9.74102e-07	1.01057	2.55414e-06
ATP8B4_CD276_ECEL1_FAM83A_HAPLN3_LHB_PIP4P1_SFN_SMCR2_TNFRSF17_UQCRFS1_WIZ	0.625	2.20541e-07	1.07052	7.11608e-07
HAPLN3_SFN	0.625	2.85664e-05	0.871242	4.9095e-05
SFN_WIZ	0.625	4.80055e-08	1.13614	1.97725e-07
UQCRFS1_WIZ	0.625	4.03349e-05	0.851024	6.66875e-05
ATP8B4_HAPLN3_TNFRSF17	0.625	0.000800967	0.702963	0.00102123
ATP8B4_SFN_WIZ	0.625	7.01663e-08	1.12043	2.74467e-07
CD276_ECEL1_LHB	0.625	2.21225e-06	0.980926	5.13308e-06
CD276_ECEL1_SFN	0.625	2.59899e-06	0.979448	5.98106e-06
CD276_HAPLN3_SFN	0.625	2.56958e-07	1.06674	8.06447e-07
CD276_HAPLN3_TNFRSF17	0.625	0.000262588	0.766769	0.000363736
ECEL1_FAM83A_PIP4P1	0.625	6.31239e-07	1.06142	1.75967e-06
ECEL1_FAM83A_WIZ	0.625	3.3204e-05	0.870979	5.59372e-05
ECEL1_LHB_UQCRFS1	0.625	4.00151e-05	0.850649	6.67714e-05
ECEL1_SFN_SMCR2	0.625	1.11884e-06	1.00593	2.84079e-06
ECEL1_SFN_UQCRFS1	0.625	5.71497e-06	0.93728	1.18459e-05
ECEL1_SMCR2_TNFRSF17	0.625	0.000483757	0.72747	0.00064321
ECEL1_SMCR2_UQCRFS1	0.625	0.00030749	0.7522	0.000420449
ECEL1_TNFRSF17_UQCRFS1	0.625	0.000447063	0.731372	0.000598208
ECEL1_UQCRFS1_WIZ	0.625	0.000100531	0.807852	0.000152217
FAM83A_HAPLN3_LHB	0.625	1.03472e-07	1.10221	3.79376e-07
FAM83A_HAPLN3_SFN	0.625	2.85664e-05	0.871242	4.9095e-05
FAM83A_HAPLN3_TNFRSF17	0.625	0.000492317	0.730046	0.000648957
FAM83A_PIP4P1_UQCRFS1	0.625	1.25637e-05	0.912796	2.3251e-05
FAM83A_PIP4P1_WIZ	0.625	0.000231678	0.764138	0.000321739
FAM83A_SFN_WIZ	0.625	7.74283e-08	1.12056	2.94012e-07
HAPLN3_LHB_WIZ	0.625	1.87264e-07	1.07022	6.30411e-07
HAPLN3_TNFRSF17_WIZ	0.625	5.6571e-05	0.836137	9.05869e-05
LHB_PIP4P1_TNFRSF17	0.625	6.27171e-06	0.940003	1.27336e-05
PIP4P1_SFN_WIZ	0.625	6.03356e-05	0.830494	9.47085e-05
PIP4P1_TNFRSF17_UQCRFS1	0.625	3.15207e-06	0.968723	6.94922e-06
SFN_UQCRFS1_WIZ	0.625	8.63087e-07	1.01023	2.31078e-06
SMCR2_UQCRFS1_WIZ	0.625	0.000149764	0.788427	0.000218449
ATP8B4_CD276_ECEL1_HAPLN3	0.625	0.00108541	0.6853	0.00135454
ATP8B4_CD276_ECEL1_PIP4P1	0.625	5.12897e-05	0.842332	8.30429e-05
ATP8B4_CD276_FAM83A_HAPLN3	0.625	0.000121171	0.800264	0.000181182
ATP8B4_CD276_PIP4P1_TNFRSF17	0.625	7.26398e-07	1.03909	1.96888e-06
ATP8B4_CD276_UQCRFS1_WIZ	0.625	5.20213e-07	1.03342	1.48513e-06
ATP8B4_ECEL1_PIP4P1_WIZ	0.625	2.93152e-06	0.973947	6.65263e-06
ATP8B4_ECEL1_SMCR2_WIZ	0.625	3.90268e-05	0.856505	6.45096e-05
ATP8B4_ECEL1_UQCRFS1_WIZ	0.625	1.88694e-05	0.886326	3.39606e-05
ATP8B4_FAM83A_PIP4P1_WIZ	0.625	3.67418e-06	0.965314	8.08345e-06
ATP8B4_HAPLN3_PIP4P1_SFN	0.625	4.65302e-05	0.850397	7.55584e-05
ATP8B4_HAPLN3_SMCR2_TNFRSF17	0.625	0.000552516	0.722935	0.000724996
ATP8B4_LHB_PIP4P1_WIZ	0.625	0.000104547	0.802288	0.000156873
ATP8B4_PIP4P1_SFN_UQCRFS1	0.625	3.38101e-07	1.05862	1.0028e-06
CD276_ECEL1_FAM83A_LHB	0.625	7.72319e-08	1.113	2.8665e-07
CD276_ECEL1_FAM83A_SFN	0.625	4.1042e-06	0.961262	8.8928e-06
CD276_ECEL1_SMCR2_TNFRSF17	0.625	1.19628e-05	0.910178	2.25601e-05
CD276_ECEL1_SMCR2_WIZ	0.625	0.000102119	0.809361	0.000153234
CD276_ECEL1_TNFRSF17_UQCRFS1	0.625	0.000354337	0.74553	0.000482191
CD276_FAM83A_HAPLN3_SFN	0.625	2.56958e-07	1.06674	8.06447e-07
CD276_FAM83A_HAPLN3_SMCR2	0.625	6.1328e-06	0.934366	1.2641e-05
CD276_HAPLN3_LHB_TNFRSF17	0.625	4.62571e-06	0.957251	9.84364e-06
CD276_PIP4P1_SFN_WIZ	0.625	2.97124e-06	0.982325	6.58463e-06
CD276_PIP4P1_SMCR2_UQCRFS1	0.625	8.68537e-05	0.822165	0.000130986
CD276_SFN_UQCRFS1_WIZ	0.625	3.88597e-09	1.21347	2.35464e-08
ECEL1_FAM83A_HAPLN3_SFN	0.625	8.97439e-05	0.815079	0.000137129
ECEL1_FAM83A_PIP4P1_UQCRFS1	0.625	7.35365e-07	1.03072	1.9462e-06
ECEL1_FAM83A_SFN_UQCRFS1	0.625	5.71497e-06	0.93728	1.18459e-05
ECEL1_FAM83A_UQCRFS1_WIZ	0.625	2.9461e-06	0.965058	6.62806e-06
ECEL1_HAPLN3_SFN_TNFRSF17	0.625	9.4731e-05	0.816455	0.000144048
ECEL1_LHB_PIP4P1_UQCRFS1	0.625	1.51324e-06	0.993999	3.726e-06
ECEL1_LHB_TNFRSF17_UQCRFS1	0.625	7.73848e-06	0.922798	1.56329e-05
ECEL1_PIP4P1_SFN_UQCRFS1	0.625	1.26969e-06	1.01022	3.11445e-06
ECEL1_PIP4P1_SFN_WIZ	0.625	8.87412e-08	1.10702	3.32912e-07
ECEL1_PIP4P1_SMCR2_TNFRSF17	0.625	0.000311166	0.752447	0.000426418
ECEL1_SFN_SMCR2_TNFRSF17	0.625	0.000140944	0.793226	0.000207782
ECEL1_SMCR2_TNFRSF17_UQCRFS1	0.625	6.26998e-05	0.831415	0.000100039
ECEL1_SMCR2_TNFRSF17_WIZ	0.625	8.69584e-06	0.921287	1.71264e-05
ECEL1_TNFRSF17_UQCRFS1_WIZ	0.625	6.73102e-05	0.826294	0.000106995
FAM83A_HAPLN3_LHB_TNFRSF17	0.625	7.98663e-06	0.924978	1.60275e-05
FAM83A_HAPLN3_LHB_UQCRFS1	0.625	1.64089e-07	1.07022	5.67683e-07
FAM83A_HAPLN3_SFN_WIZ	0.625	1.30569e-06	1.00469	3.22573e-06
FAM83A_HAPLN3_TNFRSF17_WIZ	0.625	3.35034e-05	0.860837	5.66107e-05
FAM83A_SFN_UQCRFS1_WIZ	0.625	1.12109e-06	1.00102	2.88589e-06
HAPLN3_LHB_SMCR2_WIZ	0.625	7.79344e-07	1.01575	2.06901e-06
HAPLN3_LHB_TNFRSF17_WIZ	0.625	3.24238e-06	0.959322	7.30684e-06
HAPLN3_PIP4P1_SFN_SMCR2	0.625	7.33492e-06	0.928809	1.45581e-05
HAPLN3_SFN_SMCR2_WIZ	0.625	3.26185e-06	0.968497	7.21149e-06
HAPLN3_SFN_UQCRFS1_WIZ	0.625	1.48769e-07	1.09163	5.07793e-07
LHB_PIP4P1_UQCRFS1_WIZ	0.625	3.44444e-07	1.04914	1.04097e-06
SFN_TNFRSF17_UQCRFS1_WIZ	0.625	5.71946e-06	0.9372	1.19611e-05
ATP8B4_CD276_ECEL1_FAM83A_HAPLN3	0.625	0.000378037	0.742584	0.000511662
ATP8B4_CD276_ECEL1_FAM83A_PIP4P1	0.625	1.40775e-06	1.00829	3.5102e-06
ATP8B4_CD276_ECEL1_PIP4P1_SMCR2	0.625	6.15256e-05	0.834559	9.71686e-05
ATP8B4_CD276_ECEL1_SMCR2_WIZ	0.625	3.8435e-06	0.959123	8.25527e-06
ATP8B4_CD276_FAM83A_HAPLN3_SMCR2	0.625	5.02147e-06	0.942144	1.06709e-05
ATP8B4_CD276_HAPLN3_LHB_PIP4P1	0.625	7.81423e-06	0.926532	1.56032e-05
ATP8B4_CD276_HAPLN3_PIP4P1_SFN	0.625	4.44569e-06	0.953023	9.41689e-06
ATP8B4_CD276_HAPLN3_SFN_WIZ	0.625	1.31291e-06	1.00225	3.25582e-06
ATP8B4_CD276_HAPLN3_TNFRSF17_WIZ	0.625	4.73414e-05	0.844634	7.74497e-05
ATP8B4_CD276_PIP4P1_SFN_UQCRFS1	0.625	2.92691e-07	1.06475	8.89753e-07
ATP8B4_CD276_PIP4P1_TNFRSF17_UQCRFS1	0.625	3.32132e-05	0.86235	5.62798e-05
ATP8B4_CD276_SFN_UQCRFS1_WIZ	0.625	1.41347e-07	1.08406	4.88533e-07
ATP8B4_ECEL1_FAM83A_HAPLN3_LHB	0.625	5.17244e-06	0.943409	1.09381e-05
ATP8B4_ECEL1_FAM83A_PIP4P1_UQCRFS1	0.625	2.08692e-07	1.07715	6.61832e-07
ATP8B4_ECEL1_FAM83A_PIP4P1_WIZ	0.625	1.98679e-06	0.989847	4.74506e-06
ATP8B4_ECEL1_HAPLN3_LHB_TNFRSF17	0.625	0.000208241	0.773123	0.000296755
ATP8B4_ECEL1_HAPLN3_LHB_UQCRFS1	0.625	3.25227e-05	0.86175	5.55924e-05
ATP8B4_ECEL1_HAPLN3_SFN_SMCR2	0.625	0.000170843	0.787579	0.000245877
ATP8B4_ECEL1_HAPLN3_TNFRSF17_UQCRFS1	0.625	0.000276166	0.757653	0.00038434
ATP8B4_ECEL1_LHB_PIP4P1_WIZ	0.625	1.82402e-06	0.993155	4.44809e-06
ATP8B4_ECEL1_SFN_SMCR2_WIZ	0.625	6.01363e-05	0.835443	9.52537e-05
ATP8B4_ECEL1_SFN_UQCRFS1_WIZ	0.625	3.05298e-06	0.964352	6.82329e-06
ATP8B4_ECEL1_SMCR2_UQCRFS1_WIZ	0.625	3.0169e-05	0.864365	5.16217e-05
ATP8B4_ECEL1_TNFRSF17_UQCRFS1_WIZ	0.625	1.73695e-05	0.889935	3.1816e-05
ATP8B4_FAM83A_HAPLN3_PIP4P1_SMCR2	0.625	0.000628051	0.715327	0.000810874
ATP8B4_FAM83A_PIP4P1_SFN_UQCRFS1	0.625	3.38101e-07	1.05862	1.0028e-06
ATP8B4_FAM83A_PIP4P1_SMCR2_UQCRFS1	0.625	4.44966e-06	0.95231	9.38994e-06
ATP8B4_FAM83A_PIP4P1_SMCR2_WIZ	0.625	2.37724e-06	0.98571	5.50109e-06
ATP8B4_FAM83A_SMCR2_UQCRFS1_WIZ	0.625	1.09829e-05	0.910695	2.09854e-05
ATP8B4_HAPLN3_LHB_PIP4P1_SMCR2	0.625	0.000791234	0.698959	0.000999874
ATP8B4_HAPLN3_LHB_PIP4P1_UQCRFS1	0.625	6.39397e-07	1.02496	1.77642e-06
ATP8B4_HAPLN3_LHB_SMCR2_WIZ	0.625	2.14479e-06	0.977172	5.0618e-06
ATP8B4_HAPLN3_LHB_UQCRFS1_WIZ	0.625	6.11614e-07	1.02242	1.73334e-06
ATP8B4_HAPLN3_PIP4P1_TNFRSF17_UQCRFS1	0.625	0.000170957	0.783506	0.000246828
ATP8B4_HAPLN3_SMCR2_TNFRSF17_UQCRFS1	0.625	0.000269391	0.759351	0.000375412
ATP8B4_PIP4P1_SFN_SMCR2_WIZ	0.625	1.24626e-06	1.01023	3.15555e-06
CD276_ECEL1_FAM83A_HAPLN3_SFN	0.625	3.85005e-06	0.959265	8.34369e-06
CD276_ECEL1_FAM83A_HAPLN3_SMCR2	0.625	9.88483e-05	0.809619	0.000150207
CD276_ECEL1_FAM83A_LHB_SMCR2	0.625	3.70391e-07	1.05278	1.08372e-06
CD276_ECEL1_FAM83A_LHB_TNFRSF17	0.625	2.88265e-06	0.971594	6.45843e-06
CD276_ECEL1_FAM83A_PIP4P1_TNFRSF17	0.625	3.58214e-07	1.06384	1.07446e-06
CD276_ECEL1_FAM83A_SFN_TNFRSF17	0.625	3.22153e-06	0.974098	7.01677e-06
CD276_ECEL1_FAM83A_SMCR2_TNFRSF17	0.625	3.21983e-06	0.96842	7.08976e-06
CD276_ECEL1_FAM83A_SMCR2_WIZ	0.625	1.43841e-05	0.901126	2.63855e-05
CD276_ECEL1_HAPLN3_LHB_TNFRSF17	0.625	7.52804e-06	0.930083	1.50704e-05
CD276_ECEL1_HAPLN3_PIP4P1_TNFRSF17	0.625	0.000181776	0.78375	0.000259218
CD276_ECEL1_LHB_SMCR2_UQCRFS1	0.625	3.40827e-06	0.960292	7.56296e-06
CD276_ECEL1_PIP4P1_SFN_UQCRFS1	0.625	9.41725e-07	1.02394	2.39105e-06
CD276_ECEL1_PIP4P1_SMCR2_TNFRSF17	0.625	1.59744e-05	0.900489	2.88712e-05
CD276_ECEL1_SFN_SMCR2_TNFRSF17	0.625	8.43696e-06	0.925967	1.657e-05
CD276_ECEL1_SFN_UQCRFS1_WIZ	0.625	7.41755e-09	1.19222	4.0766e-08
CD276_ECEL1_SMCR2_TNFRSF17_UQCRFS1	0.625	8.71686e-06	0.92112	1.72472e-05
CD276_ECEL1_TNFRSF17_UQCRFS1_WIZ	0.625	9.78066e-05	0.808572	0.000149796
CD276_FAM83A_HAPLN3_LHB_UQCRFS1	0.625	9.68391e-09	1.16977	5.36948e-08
CD276_FAM83A_HAPLN3_PIP4P1_SMCR2	0.625	1.31997e-05	0.906767	2.44493e-05
CD276_FAM83A_HAPLN3_SMCR2_UQCRFS1	0.625	5.91779e-06	0.935275	1.22283e-05
CD276_FAM83A_LHB_PIP4P1_WIZ	0.625	1.94831e-07	1.08576	6.41392e-07
CD276_FAM83A_PIP4P1_SFN_TNFRSF17	0.625	1.29555e-06	1.02099	3.1977e-06
CD276_FAM83A_PIP4P1_SFN_WIZ	0.625	2.97124e-06	0.982325	6.58463e-06
CD276_FAM83A_PIP4P1_TNFRSF17_WIZ	0.625	1.08219e-06	1.0279	2.73927e-06
CD276_FAM83A_SFN_UQCRFS1_WIZ	0.625	2.65147e-09	1.22399	1.74352e-08
CD276_HAPLN3_LHB_PIP4P1_SMCR2	0.625	6.04672e-06	0.938923	1.2292e-05
CD276_HAPLN3_LHB_SFN_WIZ	0.625	5.90644e-09	1.20384	3.31377e-08
CD276_HAPLN3_LHB_TNFRSF17_UQCRFS1	0.625	2.58422e-07	1.06139	8.23793e-07
CD276_HAPLN3_PIP4P1_SFN_TNFRSF17	0.625	1.0962e-05	0.916836	2.07585e-05
CD276_HAPLN3_SFN_SMCR2_WIZ	0.625	2.21585e-07	1.06987	7.07974e-07
CD276_HAPLN3_SFN_TNFRSF17_WIZ	0.625	2.91582e-06	0.966847	6.59039e-06
CD276_LHB_PIP4P1_SFN_WIZ	0.625	3.38232e-07	1.06506	1.02678e-06
CD276_LHB_PIP4P1_TNFRSF17_UQCRFS1	0.625	1.50726e-05	0.89673	2.80242e-05
CD276_LHB_SMCR2_TNFRSF17_UQCRFS1	0.625	4.49016e-07	1.03878	1.31586e-06
CD276_PIP4P1_SFN_SMCR2_WIZ	0.625	1.98194e-07	1.08878	6.3744e-07
CD276_PIP4P1_SFN_TNFRSF17_UQCRFS1	0.625	1.03028e-05	0.920172	1.97314e-05
CD276_PIP4P1_SFN_TNFRSF17_WIZ	0.625	4.17747e-07	1.06416	1.20726e-06
CD276_PIP4P1_SMCR2_TNFRSF17_UQCRFS1	0.625	0.000472437	0.73069	0.00062799
ECEL1_FAM83A_HAPLN3_LHB_SFN	0.625	3.12494e-08	1.14628	1.35993e-07
ECEL1_FAM83A_HAPLN3_LHB_TNFRSF17	0.625	1.78457e-05	0.891286	3.25369e-05
ECEL1_FAM83A_LHB_PIP4P1_UQCRFS1	0.625	4.82086e-07	1.03912	1.3882e-06
ECEL1_FAM83A_LHB_PIP4P1_WIZ	0.625	2.96849e-08	1.14826	1.33113e-07
ECEL1_FAM83A_PIP4P1_SFN_WIZ	0.625	1.19459e-07	1.0978	4.25079e-07
ECEL1_FAM83A_PIP4P1_SMCR2_UQCRFS1	0.625	4.55889e-05	0.848818	7.40093e-05
ECEL1_FAM83A_SFN_SMCR2_TNFRSF17	0.625	0.000140944	0.793226	0.000207782
ECEL1_HAPLN3_LHB_SFN_SMCR2	0.625	1.86643e-07	1.07312	6.19362e-07
ECEL1_HAPLN3_LHB_SMCR2_TNFRSF17	0.625	1.14215e-05	0.909499	2.19454e-05
ECEL1_HAPLN3_SFN_SMCR2_TNFRSF17	0.625	3.06794e-05	0.869194	5.22754e-05
ECEL1_HAPLN3_SFN_TNFRSF17_WIZ	0.625	5.73215e-05	0.83642	9.15372e-05
ECEL1_LHB_PIP4P1_SFN_UQCRFS1	0.625	2.54698e-07	1.06297	8.00776e-07
ECEL1_LHB_PIP4P1_SMCR2_UQCRFS1	0.625	8.65585e-06	0.921066	1.70095e-05
ECEL1_LHB_SMCR2_TNFRSF17_UQCRFS1	0.625	7.07201e-06	0.927114	1.44221e-05
ECEL1_LHB_SMCR2_UQCRFS1_WIZ	0.625	8.75258e-08	1.09729	3.26778e-07
ECEL1_PIP4P1_SFN_SMCR2_UQCRFS1	0.625	3.76798e-06	0.958634	8.11499e-06
ECEL1_PIP4P1_SFN_SMCR2_WIZ	0.625	8.80134e-07	1.02352	2.33857e-06
ECEL1_PIP4P1_SFN_TNFRSF17_WIZ	0.625	6.82823e-07	1.03078	1.9144e-06
FAM83A_HAPLN3_LHB_TNFRSF17_WIZ	0.625	3.6181e-06	0.954678	8.0427e-06
FAM83A_HAPLN3_LHB_UQCRFS1_WIZ	0.625	5.18156e-09	1.19788	3.21053e-08
FAM83A_HAPLN3_PIP4P1_SFN_SMCR2	0.625	6.78099e-06	0.93189	1.35951e-05
FAM83A_HAPLN3_PIP4P1_TNFRSF17_UQCRFS1	0.625	1.04044e-05	0.915103	2.00829e-05
FAM83A_HAPLN3_TNFRSF17_UQCRFS1_WIZ	0.625	1.46801e-05	0.895732	2.75105e-05
FAM83A_LHB_PIP4P1_SMCR2_WIZ	0.625	3.47169e-05	0.85658	5.76199e-05
FAM83A_PIP4P1_SMCR2_TNFRSF17_WIZ	0.625	3.77842e-07	1.05536	1.14896e-06
FAM83A_PIP4P1_SMCR2_UQCRFS1_WIZ	0.625	2.37208e-05	0.877606	4.13102e-05
FAM83A_SFN_TNFRSF17_UQCRFS1_WIZ	0.625	5.77494e-06	0.936819	1.20621e-05
HAPLN3_LHB_SMCR2_TNFRSF17_WIZ	0.625	3.19077e-06	0.960248	7.19803e-06
HAPLN3_LHB_SMCR2_UQCRFS1_WIZ	0.625	1.92109e-08	1.14561	9.40266e-08
HAPLN3_LHB_TNFRSF17_UQCRFS1_WIZ	0.625	1.44585e-06	0.994234	3.61572e-06
HAPLN3_PIP4P1_SFN_SMCR2_UQCRFS1	0.625	4.73317e-05	0.843771	7.72319e-05
PIP4P1_SFN_SMCR2_TNFRSF17_WIZ	0.625	5.2219e-07	1.04432	1.50726e-06
ATP8B4_CD276_ECEL1_FAM83A_SMCR2_TNFRSF17	0.625	1.45424e-05	0.900916	2.70161e-05
ATP8B4_CD276_ECEL1_HAPLN3_SFN_UQCRFS1	0.625	2.85593e-06	0.966566	6.48322e-06
ATP8B4_CD276_ECEL1_HAPLN3_SMCR2_TNFRSF17	0.625	0.000341302	0.748346	0.000465618
ATP8B4_CD276_ECEL1_HAPLN3_TNFRSF17_UQCRFS1	0.625	7.66825e-05	0.821762	0.000120089
ATP8B4_CD276_ECEL1_LHB_SFN_WIZ	0.625	5.13004e-08	1.1231	2.05072e-07
ATP8B4_CD276_ECEL1_PIP4P1_SFN_TNFRSF17	0.625	9.27522e-07	1.02762	2.44031e-06
ATP8B4_CD276_ECEL1_SFN_SMCR2_UQCRFS1	0.625	2.16695e-06	0.979901	5.07783e-06
ATP8B4_CD276_ECEL1_SMCR2_TNFRSF17_WIZ	0.625	1.09622e-05	0.910918	2.10343e-05
ATP8B4_CD276_FAM83A_HAPLN3_LHB_UQCRFS1	0.625	4.54053e-08	1.11996	1.92068e-07
ATP8B4_CD276_FAM83A_HAPLN3_LHB_WIZ	0.625	3.74973e-07	1.04583	1.13208e-06
ATP8B4_CD276_FAM83A_HAPLN3_PIP4P1_SFN	0.625	2.05224e-06	0.98346	4.80858e-06
ATP8B4_CD276_FAM83A_HAPLN3_SFN_UQCRFS1	0.625	4.85936e-07	1.03527	1.40796e-06
ATP8B4_CD276_FAM83A_HAPLN3_SFN_WIZ	0.625	1.31291e-06	1.00225	3.25582e-06
ATP8B4_CD276_FAM83A_PIP4P1_SFN_UQCRFS1	0.625	2.92691e-07	1.06475	8.89753e-07
ATP8B4_CD276_HAPLN3_LHB_PIP4P1_SFN	0.625	1.04729e-07	1.09446	3.77761e-07
ATP8B4_CD276_HAPLN3_LHB_PIP4P1_UQCRFS1	0.625	3.95178e-06	0.951724	8.66773e-06
ATP8B4_CD276_HAPLN3_LHB_SMCR2_TNFRSF17	0.625	6.05051e-06	0.936766	1.25386e-05
ATP8B4_CD276_HAPLN3_LHB_SMCR2_UQCRFS1	0.625	9.36751e-07	1.00709	2.50346e-06
ATP8B4_CD276_HAPLN3_LHB_SMCR2_WIZ	0.625	3.05868e-06	0.964795	6.87066e-06
ATP8B4_CD276_HAPLN3_PIP4P1_SMCR2_TNFRSF17	0.625	6.7508e-05	0.828576	0.000106437
ATP8B4_CD276_HAPLN3_PIP4P1_TNFRSF17_UQCRFS1	0.625	1.38673e-05	0.904416	2.57851e-05
ATP8B4_CD276_HAPLN3_SFN_SMCR2_WIZ	0.625	4.29619e-08	1.13449	1.77303e-07
ATP8B4_CD276_HAPLN3_SMCR2_TNFRSF17_WIZ	0.625	8.33972e-05	0.816452	0.000129154
ATP8B4_CD276_HAPLN3_TNFRSF17_UQCRFS1_WIZ	0.625	9.79979e-05	0.810363	0.000149702
ATP8B4_CD276_LHB_PIP4P1_SFN_WIZ	0.625	2.56304e-08	1.15711	1.17508e-07
ATP8B4_CD276_LHB_PIP4P1_SMCR2_TNFRSF17	0.625	5.35829e-05	0.843175	8.59261e-05
ATP8B4_CD276_LHB_PIP4P1_TNFRSF17_WIZ	0.625	3.05741e-08	1.15334	1.3543e-07
ATP8B4_CD276_PIP4P1_SMCR2_TNFRSF17_UQCRFS1	0.625	7.82063e-05	0.821649	0.000121943
ATP8B4_ECEL1_FAM83A_HAPLN3_SFN_SMCR2	0.625	0.000170843	0.787579	0.000245877
ATP8B4_ECEL1_FAM83A_HAPLN3_SMCR2_TNFRSF17	0.625	0.000671419	0.712062	0.00086839
ATP8B4_ECEL1_FAM83A_LHB_PIP4P1_TNFRSF17	0.625	9.91504e-06	0.915006	1.92475e-05
ATP8B4_ECEL1_FAM83A_LHB_PIP4P1_WIZ	0.625	1.2531e-06	1.00637	3.23243e-06
ATP8B4_ECEL1_FAM83A_PIP4P1_SMCR2_WIZ	0.625	8.92754e-07	1.0195	2.39315e-06
ATP8B4_ECEL1_FAM83A_PIP4P1_TNFRSF17_WIZ	0.625	4.67528e-06	0.955774	1.00581e-05
ATP8B4_ECEL1_FAM83A_SMCR2_TNFRSF17_UQCRFS1	0.625	2.05104e-05	0.882504	3.68692e-05
ATP8B4_ECEL1_FAM83A_SMCR2_TNFRSF17_WIZ	0.625	3.88356e-05	0.85289	6.52242e-05
ATP8B4_ECEL1_FAM83A_TNFRSF17_UQCRFS1_WIZ	0.625	2.35764e-05	0.876684	4.17186e-05
ATP8B4_ECEL1_HAPLN3_LHB_SFN_UQCRFS1	0.625	3.38206e-07	1.04695	1.03686e-06
ATP8B4_ECEL1_HAPLN3_LHB_SMCR2_TNFRSF17	0.625	0.000167728	0.784175	0.000243632
ATP8B4_ECEL1_HAPLN3_SMCR2_TNFRSF17_UQCRFS1	0.625	0.000279525	0.757278	0.000388433
ATP8B4_ECEL1_HAPLN3_SMCR2_TNFRSF17_WIZ	0.625	0.000184029	0.777185	0.000264787
ATP8B4_ECEL1_LHB_SMCR2_UQCRFS1_WIZ	0.625	2.27827e-06	0.972069	5.33949e-06
ATP8B4_ECEL1_SFN_SMCR2_TNFRSF17_WIZ	0.625	4.49344e-05	0.846501	7.42735e-05
ATP8B4_ECEL1_SFN_TNFRSF17_UQCRFS1_WIZ	0.625	1.17786e-05	0.90875	2.24739e-05
ATP8B4_FAM83A_HAPLN3_LHB_PIP4P1_SMCR2	0.625	9.09777e-05	0.813785	0.000139426
ATP8B4_FAM83A_HAPLN3_LHB_SFN_WIZ	0.625	3.77307e-08	1.13558	1.58905e-07
ATP8B4_FAM83A_HAPLN3_LHB_UQCRFS1_WIZ	0.625	1.34561e-07	1.07989	4.78067e-07
ATP8B4_FAM83A_HAPLN3_SFN_SMCR2_WIZ	0.625	1.60416e-05	0.895945	2.93921e-05
ATP8B4_FAM83A_HAPLN3_SFN_UQCRFS1_WIZ	0.625	1.23371e-06	1.00439	3.10749e-06
ATP8B4_FAM83A_PIP4P1_SFN_SMCR2_WIZ	0.625	8.12957e-07	1.02605	2.18982e-06
ATP8B4_FAM83A_PIP4P1_SMCR2_TNFRSF17_WIZ	0.625	4.12181e-06	0.959496	9.04693e-06
ATP8B4_FAM83A_PIP4P1_SMCR2_UQCRFS1_WIZ	0.625	1.21689e-05	0.9061	2.28883e-05
ATP8B4_FAM83A_SMCR2_TNFRSF17_UQCRFS1_WIZ	0.625	4.81543e-06	0.945441	1.02621e-05
ATP8B4_HAPLN3_LHB_PIP4P1_SMCR2_UQCRFS1	0.625	3.13774e-07	1.053	9.62283e-07
ATP8B4_HAPLN3_LHB_SMCR2_TNFRSF17_UQCRFS1	0.625	6.35095e-06	0.93089	1.31693e-05
ATP8B4_HAPLN3_LHB_SMCR2_TNFRSF17_WIZ	0.625	3.69678e-05	0.853314	6.26132e-05
ATP8B4_HAPLN3_LHB_SMCR2_UQCRFS1_WIZ	0.625	6.82563e-08	1.10347	2.70685e-07
ATP8B4_HAPLN3_PIP4P1_SFN_SMCR2_WIZ	0.625	3.41834e-06	0.959536	7.54212e-06
ATP8B4_HAPLN3_SMCR2_TNFRSF17_UQCRFS1_WIZ	0.625	0.000135691	0.792409	0.00020148
ATP8B4_LHB_PIP4P1_SMCR2_UQCRFS1_WIZ	0.625	6.38283e-07	1.02621	1.75189e-06
ATP8B4_LHB_PIP4P1_TNFRSF17_UQCRFS1_WIZ	0.625	5.34288e-06	0.939307	1.12296e-05
ATP8B4_PIP4P1_SFN_SMCR2_TNFRSF17_WIZ	0.625	4.752e-07	1.04557	1.40305e-06
ATP8B4_PIP4P1_SFN_TNFRSF17_UQCRFS1_WIZ	0.625	4.49984e-06	0.946477	9.66408e-06
CD276_ECEL1_FAM83A_HAPLN3_SFN_SMCR2	0.625	3.42908e-06	0.968752	7.47934e-06
CD276_ECEL1_FAM83A_HAPLN3_SFN_WIZ	0.625	3.42599e-07	1.05741	1.00924e-06
CD276_ECEL1_FAM83A_HAPLN3_SMCR2_TNFRSF17	0.625	0.000108917	0.805058	0.000164094
CD276_ECEL1_FAM83A_HAPLN3_TNFRSF17_WIZ	0.625	9.73855e-05	0.810766	0.000147668
CD276_ECEL1_FAM83A_LHB_PIP4P1_SMCR2	0.625	1.67546e-08	1.20918	7.87925e-08
CD276_ECEL1_FAM83A_LHB_PIP4P1_UQCRFS1	0.625	2.31851e-07	1.06656	7.42518e-07
CD276_ECEL1_FAM83A_LHB_PIP4P1_WIZ	0.625	2.3482e-07	1.07926	7.48737e-07
CD276_ECEL1_FAM83A_LHB_SMCR2_UQCRFS1	0.625	3.16526e-07	1.05457	9.69983e-07
CD276_ECEL1_FAM83A_LHB_TNFRSF17_UQCRFS1	0.625	6.705e-07	1.02432	1.86215e-06
CD276_ECEL1_FAM83A_PIP4P1_SFN_UQCRFS1	0.625	5.0329e-07	1.04649	1.39956e-06
CD276_ECEL1_FAM83A_PIP4P1_SMCR2_TNFRSF17	0.625	1.16625e-06	1.01883	2.95978e-06
CD276_ECEL1_FAM83A_PIP4P1_SMCR2_UQCRFS1	0.625	5.22278e-06	0.950483	1.06758e-05
CD276_ECEL1_FAM83A_SFN_SMCR2_TNFRSF17	0.625	8.43696e-06	0.925967	1.657e-05
CD276_ECEL1_FAM83A_SFN_SMCR2_UQCRFS1	0.625	3.97552e-06	0.954427	8.60684e-06
CD276_ECEL1_FAM83A_SFN_UQCRFS1_WIZ	0.625	7.41755e-09	1.19222	4.0766e-08
CD276_ECEL1_FAM83A_SMCR2_TNFRSF17_WIZ	0.625	6.14775e-06	0.939857	1.2473e-05
CD276_ECEL1_HAPLN3_LHB_TNFRSF17_WIZ	0.625	3.89373e-07	1.04499	1.16064e-06
CD276_ECEL1_HAPLN3_PIP4P1_SFN_TNFRSF17	0.625	5.21944e-05	0.844761	8.37127e-05
CD276_ECEL1_HAPLN3_SFN_TNFRSF17_UQCRFS1	0.625	1.74671e-05	0.889371	3.18727e-05
CD276_ECEL1_LHB_PIP4P1_SFN_TNFRSF17	0.625	4.49213e-08	1.14721	1.81681e-07
CD276_ECEL1_LHB_PIP4P1_SFN_WIZ	0.625	5.59318e-09	1.21615	3.19814e-08
CD276_ECEL1_LHB_PIP4P1_SMCR2_TNFRSF17	0.625	1.94468e-05	0.889655	3.45252e-05
CD276_ECEL1_LHB_PIP4P1_TNFRSF17_UQCRFS1	0.625	1.7649e-05	0.888364	3.23075e-05
CD276_ECEL1_PIP4P1_SFN_TNFRSF17_UQCRFS1	0.625	8.80544e-06	0.921137	1.73205e-05
CD276_ECEL1_SFN_SMCR2_TNFRSF17_WIZ	0.625	3.47198e-07	1.07143	1.03538e-06
CD276_ECEL1_SMCR2_TNFRSF17_UQCRFS1_WIZ	0.625	4.21413e-06	0.952322	9.10369e-06
CD276_FAM83A_HAPLN3_LHB_PIP4P1_SMCR2	0.625	6.26957e-06	0.936434	1.27241e-05
CD276_FAM83A_HAPLN3_LHB_PIP4P1_TNFRSF17	0.625	1.477e-05	0.899608	2.73638e-05
CD276_FAM83A_HAPLN3_LHB_SMCR2_UQCRFS1	0.625	7.98768e-08	1.09873	3.06481e-07
CD276_FAM83A_HAPLN3_PIP4P1_SFN_TNFRSF17	0.625	1.0962e-05	0.916836	2.07585e-05
CD276_FAM83A_HAPLN3_SFN_TNFRSF17_WIZ	0.625	2.91582e-06	0.966847	6.59039e-06
CD276_FAM83A_HAPLN3_SMCR2_TNFRSF17_UQCRFS1	0.625	1.04397e-05	0.911741	2.0304e-05
CD276_FAM83A_HAPLN3_SMCR2_TNFRSF17_WIZ	0.625	1.00053e-05	0.914502	1.94243e-05
CD276_FAM83A_LHB_PIP4P1_SFN_WIZ	0.625	3.38232e-07	1.06506	1.02678e-06
CD276_FAM83A_LHB_SMCR2_TNFRSF17_UQCRFS1	0.625	1.18606e-07	1.09278	4.19612e-07
CD276_FAM83A_PIP4P1_SFN_TNFRSF17_UQCRFS1	0.625	1.03028e-05	0.920172	1.97314e-05
CD276_FAM83A_PIP4P1_SFN_TNFRSF17_WIZ	0.625	3.54378e-07	1.06961	1.0516e-06
CD276_FAM83A_PIP4P1_SMCR2_TNFRSF17_WIZ	0.625	2.01576e-06	0.998267	4.73961e-06
CD276_FAM83A_PIP4P1_TNFRSF17_UQCRFS1_WIZ	0.625	1.73513e-05	0.892344	3.15244e-05
CD276_HAPLN3_LHB_SFN_SMCR2_UQCRFS1	0.625	1.70231e-08	1.15193	8.43845e-08
CD276_HAPLN3_LHB_SFN_SMCR2_WIZ	0.625	7.05601e-10	1.27729	5.83896e-09
CD276_HAPLN3_PIP4P1_SFN_SMCR2_UQCRFS1	0.625	2.00209e-08	1.1558	9.28915e-08
CD276_HAPLN3_SFN_TNFRSF17_UQCRFS1_WIZ	0.625	7.71694e-07	1.02294	2.08043e-06
CD276_PIP4P1_SFN_SMCR2_TNFRSF17_WIZ	0.625	1.92188e-06	0.998808	4.58723e-06
CD276_PIP4P1_SFN_SMCR2_UQCRFS1_WIZ	0.625	6.52107e-08	1.12613	2.53853e-07
ECEL1_FAM83A_HAPLN3_LHB_SFN_SMCR2	0.625	1.05334e-07	1.09394	3.81201e-07
ECEL1_FAM83A_HAPLN3_LHB_TNFRSF17_WIZ	0.625	1.29915e-05	0.900995	2.46808e-05
ECEL1_FAM83A_HAPLN3_PIP4P1_SMCR2_TNFRSF17	0.625	0.000113348	0.802961	0.000169503
ECEL1_FAM83A_HAPLN3_SFN_SMCR2_TNFRSF17	0.625	1.61926e-05	0.896984	2.96354e-05
ECEL1_FAM83A_LHB_PIP4P1_SFN_UQCRFS1	0.625	3.91026e-08	1.12973	1.65195e-07
ECEL1_FAM83A_LHB_PIP4P1_SMCR2_WIZ	0.625	3.86463e-07	1.05948	1.14569e-06
ECEL1_FAM83A_LHB_PIP4P1_UQCRFS1_WIZ	0.625	7.65155e-07	1.01666	2.07256e-06
ECEL1_FAM83A_PIP4P1_SFN_SMCR2_UQCRFS1	0.625	3.20979e-06	0.964673	7.06429e-06
ECEL1_FAM83A_PIP4P1_SFN_TNFRSF17_WIZ	0.625	6.82823e-07	1.03078	1.9144e-06
ECEL1_FAM83A_PIP4P1_SMCR2_TNFRSF17_WIZ	0.625	3.05134e-06	0.973355	6.93503e-06
ECEL1_FAM83A_SMCR2_TNFRSF17_UQCRFS1_WIZ	0.625	1.23212e-05	0.904977	2.34633e-05
ECEL1_HAPLN3_LHB_PIP4P1_SFN_TNFRSF17	0.625	9.20649e-06	0.920648	1.79903e-05
ECEL1_HAPLN3_LHB_SFN_TNFRSF17_UQCRFS1	0.625	4.56402e-06	0.945274	9.84813e-06
ECEL1_HAPLN3_LHB_SMCR2_TNFRSF17_WIZ	0.625	7.10417e-05	0.82327	0.000112371
ECEL1_LHB_PIP4P1_SFN_UQCRFS1_WIZ	0.625	1.05393e-07	1.09363	3.76771e-07
FAM83A_HAPLN3_LHB_PIP4P1_SMCR2_TNFRSF17	0.625	8.8525e-05	0.814868	0.000136654
FAM83A_HAPLN3_LHB_SMCR2_UQCRFS1_WIZ	0.625	3.20616e-08	1.12876	1.43599e-07
FAM83A_HAPLN3_PIP4P1_SFN_SMCR2_UQCRFS1	0.625	4.73317e-05	0.843771	7.72319e-05
FAM83A_HAPLN3_PIP4P1_SFN_SMCR2_WIZ	0.625	2.80667e-08	1.14502	1.21954e-07
FAM83A_HAPLN3_PIP4P1_SFN_TNFRSF17_WIZ	0.625	5.44274e-06	0.943654	1.13172e-05
FAM83A_PIP4P1_SFN_SMCR2_TNFRSF17_WIZ	0.625	5.2219e-07	1.04432	1.50726e-06
FAM83A_PIP4P1_SMCR2_TNFRSF17_UQCRFS1_WIZ	0.625	6.00561e-06	0.939888	1.22499e-05
HAPLN3_PIP4P1_SFN_SMCR2_TNFRSF17_UQCRFS1	0.625	5.33302e-06	0.940562	1.12432e-05
HAPLN3_PIP4P1_SFN_SMCR2_TNFRSF17_WIZ	0.625	3.17265e-06	0.96092	7.12256e-06
HAPLN3_PIP4P1_SFN_SMCR2_UQCRFS1_WIZ	0.625	1.88332e-07	1.07623	6.1194e-07
HAPLN3_PIP4P1_SFN_TNFRSF17_UQCRFS1_WIZ	0.625	5.49831e-07	1.03502	1.54515e-06
HAPLN3_SFN_SMCR2_TNFRSF17_UQCRFS1_WIZ	0.625	2.9712e-06	0.963935	6.75566e-06
PIP4P1_SFN_SMCR2_TNFRSF17_UQCRFS1_WIZ	0.625	1.04503e-07	1.10687	3.82419e-07
ATP8B4_CD276_ECEL1_FAM83A_HAPLN3_TNFRSF17_UQCRFS1	0.625	1.83582e-05	0.886584	3.34968e-05
ATP8B4_CD276_ECEL1_FAM83A_LHB_PIP4P1_SMCR2	0.625	8.50391e-06	0.926221	1.65818e-05
ATP8B4_CD276_ECEL1_FAM83A_LHB_PIP4P1_TNFRSF17	0.625	4.59937e-06	0.948795	9.77363e-06
ATP8B4_CD276_ECEL1_FAM83A_LHB_PIP4P1_WIZ	0.625	1.00756e-07	1.10792	3.71088e-07
ATP8B4_CD276_ECEL1_FAM83A_LHB_SFN_WIZ	0.625	1.11638e-09	1.27038	8.80515e-09
ATP8B4_CD276_ECEL1_FAM83A_LHB_SMCR2_TNFRSF17	0.625	1.28705e-06	0.998938	3.25522e-06
ATP8B4_CD276_ECEL1_FAM83A_PIP4P1_SFN_TNFRSF17	0.625	4.02128e-07	1.05875	1.19431e-06
ATP8B4_CD276_ECEL1_FAM83A_PIP4P1_TNFRSF17_UQCRFS1	0.625	5.63325e-06	0.939327	1.1709e-05
ATP8B4_CD276_ECEL1_FAM83A_SFN_SMCR2_UQCRFS1	0.625	2.16695e-06	0.979901	5.07783e-06
ATP8B4_CD276_ECEL1_FAM83A_SMCR2_TNFRSF17_UQCRFS1	0.625	6.81496e-06	0.934107	1.38429e-05
ATP8B4_CD276_ECEL1_FAM83A_SMCR2_TNFRSF17_WIZ	0.625	7.48024e-06	0.928584	1.49823e-05
ATP8B4_CD276_ECEL1_HAPLN3_LHB_PIP4P1_SFN	0.625	2.69437e-06	0.971239	6.10296e-06
ATP8B4_CD276_ECEL1_HAPLN3_LHB_SFN_SMCR2	0.625	5.4251e-07	1.03313	1.53881e-06
ATP8B4_CD276_ECEL1_HAPLN3_LHB_SFN_WIZ	0.625	2.35462e-07	1.066	7.54998e-07
ATP8B4_CD276_ECEL1_HAPLN3_LHB_SMCR2_UQCRFS1	0.625	1.20702e-05	0.904848	2.31089e-05
ATP8B4_CD276_ECEL1_HAPLN3_LHB_TNFRSF17_UQCRFS1	0.625	1.32072e-06	0.99479	3.35753e-06
ATP8B4_CD276_ECEL1_HAPLN3_LHB_UQCRFS1_WIZ	0.625	2.71351e-07	1.05811	8.59916e-07
ATP8B4_CD276_ECEL1_HAPLN3_SFN_SMCR2_WIZ	0.625	5.25899e-06	0.941936	1.10251e-05
ATP8B4_CD276_ECEL1_HAPLN3_SFN_TNFRSF17_WIZ	0.625	5.74202e-05	0.836885	9.18998e-05
ATP8B4_CD276_ECEL1_LHB_PIP4P1_SFN_TNFRSF17	0.625	1.78464e-07	1.0881	6.00007e-07
ATP8B4_CD276_ECEL1_LHB_PIP4P1_SMCR2_UQCRFS1	0.625	5.79435e-06	0.937975	1.19876e-05
ATP8B4_CD276_ECEL1_LHB_SFN_SMCR2_TNFRSF17	0.625	2.17946e-06	0.979848	5.11341e-06
ATP8B4_CD276_ECEL1_PIP4P1_SFN_SMCR2_TNFRSF17	0.625	1.09514e-06	1.02145	2.81444e-06
ATP8B4_CD276_ECEL1_PIP4P1_SFN_SMCR2_WIZ	0.625	1.95137e-06	0.993724	4.65831e-06
ATP8B4_CD276_ECEL1_PIP4P1_SMCR2_TNFRSF17_UQCRFS1	0.625	7.36941e-05	0.823685	0.000115731
ATP8B4_CD276_ECEL1_SMCR2_TNFRSF17_UQCRFS1_WIZ	0.625	6.70573e-05	0.827048	0.000106526
ATP8B4_CD276_FAM83A_HAPLN3_LHB_PIP4P1_TNFRSF17	0.625	1.29235e-05	0.905663	2.44026e-05
ATP8B4_CD276_FAM83A_HAPLN3_PIP4P1_SMCR2_TNFRSF17	0.625	1.81145e-05	0.88904	3.28228e-05
ATP8B4_CD276_FAM83A_HAPLN3_PIP4P1_TNFRSF17_UQCRFS1	0.625	1.70435e-06	0.993967	4.08569e-06
ATP8B4_CD276_FAM83A_HAPLN3_SFN_SMCR2_UQCRFS1	0.625	2.3013e-08	1.14768	1.07473e-07
ATP8B4_CD276_FAM83A_HAPLN3_SFN_SMCR2_WIZ	0.625	4.29619e-08	1.13449	1.77303e-07
ATP8B4_CD276_FAM83A_LHB_PIP4P1_SFN_WIZ	0.625	2.63475e-08	1.15629	1.2017e-07
ATP8B4_CD276_HAPLN3_LHB_PIP4P1_SFN_WIZ	0.625	4.59057e-08	1.12332	1.88615e-07
ATP8B4_CD276_HAPLN3_LHB_PIP4P1_SMCR2_TNFRSF17	0.625	4.38402e-06	0.953236	9.38413e-06
ATP8B4_CD276_HAPLN3_LHB_PIP4P1_SMCR2_WIZ	0.625	3.21858e-06	0.965921	7.09676e-06
ATP8B4_CD276_HAPLN3_LHB_SFN_SMCR2_UQCRFS1	0.625	3.49667e-08	1.13222	1.52202e-07
ATP8B4_CD276_HAPLN3_LHB_SFN_UQCRFS1_WIZ	0.625	2.86799e-08	1.15208	1.26802e-07
ATP8B4_CD276_HAPLN3_PIP4P1_SFN_SMCR2_UQCRFS1	0.625	1.71826e-07	1.07624	5.76606e-07
ATP8B4_CD276_HAPLN3_PIP4P1_SFN_SMCR2_WIZ	0.625	1.10984e-06	1.01293	2.80033e-06
ATP8B4_CD276_PIP4P1_SMCR2_TNFRSF17_UQCRFS1_WIZ	0.625	7.22087e-06	0.929146	1.45508e-05
ATP8B4_ECEL1_FAM83A_HAPLN3_LHB_PIP4P1_TNFRSF17	0.625	6.67277e-05	0.831618	0.000105575
ATP8B4_ECEL1_FAM83A_HAPLN3_LHB_SFN_UQCRFS1	0.625	1.33427e-06	0.995312	3.35979e-06
ATP8B4_ECEL1_FAM83A_HAPLN3_LHB_SMCR2_UQCRFS1	0.625	5.61487e-06	0.936941	1.17433e-05
ATP8B4_ECEL1_FAM83A_HAPLN3_LHB_TNFRSF17_UQCRFS1	0.625	3.20142e-05	0.861416	5.49628e-05
ATP8B4_ECEL1_FAM83A_HAPLN3_PIP4P1_SFN_SMCR2	0.625	0.000119605	0.80179	0.000177544
ATP8B4_ECEL1_FAM83A_HAPLN3_SFN_SMCR2_UQCRFS1	0.625	4.41505e-06	0.947405	9.50284e-06
ATP8B4_ECEL1_FAM83A_HAPLN3_SMCR2_TNFRSF17_UQCRFS1	0.625	0.000303101	0.752832	0.000418541
ATP8B4_ECEL1_FAM83A_HAPLN3_TNFRSF17_UQCRFS1_WIZ	0.625	0.000182024	0.777571	0.000263275
ATP8B4_ECEL1_FAM83A_LHB_PIP4P1_SMCR2_WIZ	0.625	2.23059e-06	0.98379	5.28944e-06
ATP8B4_ECEL1_FAM83A_LHB_SFN_SMCR2_TNFRSF17	0.625	4.01754e-06	0.9503	8.80149e-06
ATP8B4_ECEL1_FAM83A_LHB_SMCR2_UQCRFS1_WIZ	0.625	3.81249e-06	0.95105	8.40114e-06
ATP8B4_ECEL1_FAM83A_PIP4P1_SFN_TNFRSF17_WIZ	0.625	8.90738e-07	1.0214	2.39777e-06
ATP8B4_ECEL1_FAM83A_SFN_SMCR2_UQCRFS1_WIZ	0.625	2.10816e-06	0.978606	4.9473e-06
ATP8B4_ECEL1_FAM83A_SFN_TNFRSF17_UQCRFS1_WIZ	0.625	1.17786e-05	0.90875	2.24739e-05
ATP8B4_ECEL1_HAPLN3_LHB_PIP4P1_SFN_SMCR2	0.625	0.000104567	0.807533	0.000158028
ATP8B4_ECEL1_HAPLN3_LHB_PIP4P1_SFN_UQCRFS1	0.625	3.00422e-07	1.05408	9.29014e-07
ATP8B4_ECEL1_HAPLN3_LHB_SFN_SMCR2_UQCRFS1	0.625	2.21398e-07	1.06542	7.19792e-07
ATP8B4_ECEL1_HAPLN3_LHB_TNFRSF17_UQCRFS1_WIZ	0.625	4.31604e-05	0.845975	7.19484e-05
ATP8B4_ECEL1_HAPLN3_PIP4P1_SFN_SMCR2_UQCRFS1	0.625	3.26023e-06	0.96021	7.25524e-06
ATP8B4_ECEL1_HAPLN3_PIP4P1_SMCR2_TNFRSF17_UQCRFS1	0.625	0.000214199	0.771745	0.000304454
ATP8B4_ECEL1_HAPLN3_SFN_SMCR2_TNFRSF17_UQCRFS1	0.625	2.3089e-05	0.880711	4.08439e-05
ATP8B4_ECEL1_LHB_PIP4P1_SMCR2_TNFRSF17_WIZ	0.625	1.68702e-05	0.88979	3.09338e-05
ATP8B4_ECEL1_LHB_PIP4P1_SMCR2_UQCRFS1_WIZ	0.625	4.05061e-07	1.04296	1.18821e-06
ATP8B4_ECEL1_LHB_SFN_SMCR2_TNFRSF17_UQCRFS1	0.625	3.06341e-06	0.962983	6.92652e-06
ATP8B4_ECEL1_PIP4P1_SMCR2_TNFRSF17_UQCRFS1_WIZ	0.625	2.82419e-05	0.867524	4.88485e-05
ATP8B4_FAM83A_HAPLN3_LHB_SFN_SMCR2_WIZ	0.625	5.04018e-09	1.21028	2.99385e-08
ATP8B4_FAM83A_HAPLN3_LHB_SMCR2_TNFRSF17_WIZ	0.625	2.1999e-05	0.876659	3.94485e-05
ATP8B4_FAM83A_HAPLN3_PIP4P1_SFN_SMCR2_WIZ	0.625	2.05354e-06	0.979846	4.84211e-06
ATP8B4_FAM83A_HAPLN3_SMCR2_TNFRSF17_UQCRFS1_WIZ	0.625	0.000246612	0.762425	0.000347045
ATP8B4_FAM83A_PIP4P1_SFN_SMCR2_TNFRSF17_WIZ	0.625	4.752e-07	1.04557	1.40305e-06
ATP8B4_HAPLN3_LHB_PIP4P1_SFN_SMCR2_UQCRFS1	0.625	1.31701e-07	1.08425	4.62099e-07
ATP8B4_HAPLN3_LHB_PIP4P1_SFN_TNFRSF17_WIZ	0.625	1.56221e-07	1.09289	5.2338e-07
ATP8B4_HAPLN3_LHB_PIP4P1_SMCR2_TNFRSF17_UQCRFS1	0.625	3.66117e-05	0.85639	6.18204e-05
ATP8B4_HAPLN3_LHB_PIP4P1_TNFRSF17_UQCRFS1_WIZ	0.625	6.31589e-06	0.932148	1.30118e-05
ATP8B4_HAPLN3_LHB_SMCR2_TNFRSF17_UQCRFS1_WIZ	0.625	1.1794e-05	0.903852	2.27172e-05
ATP8B4_HAPLN3_PIP4P1_SFN_TNFRSF17_UQCRFS1_WIZ	0.625	2.41046e-06	0.973004	5.60061e-06
ATP8B4_HAPLN3_SFN_SMCR2_TNFRSF17_UQCRFS1_WIZ	0.625	5.96095e-05	0.831844	9.59734e-05
CD276_ECEL1_FAM83A_HAPLN3_LHB_SFN_TNFRSF17	0.625	3.24928e-07	1.06552	9.77351e-07
CD276_ECEL1_FAM83A_HAPLN3_LHB_SFN_UQCRFS1	0.625	5.38055e-08	1.11807	2.16621e-07
CD276_ECEL1_FAM83A_HAPLN3_LHB_TNFRSF17_WIZ	0.625	5.3068e-07	1.03603	1.50054e-06
CD276_ECEL1_FAM83A_HAPLN3_PIP4P1_SFN_SMCR2	0.625	1.12292e-06	1.01299	2.79937e-06
CD276_ECEL1_FAM83A_HAPLN3_PIP4P1_SFN_TNFRSF17	0.625	9.77441e-06	0.920462	1.88073e-05
CD276_ECEL1_FAM83A_HAPLN3_SFN_SMCR2_WIZ	0.625	4.9106e-08	1.12684	1.94328e-07
CD276_ECEL1_FAM83A_HAPLN3_SMCR2_TNFRSF17_WIZ	0.625	1.11637e-05	0.909552	2.1301e-05
CD276_ECEL1_FAM83A_LHB_PIP4P1_SFN_TNFRSF17	0.625	4.49213e-08	1.14721	1.81681e-07
CD276_ECEL1_FAM83A_LHB_PIP4P1_SFN_WIZ	0.625	9.85004e-09	1.1993	5.06803e-08
CD276_ECEL1_FAM83A_LHB_PIP4P1_TNFRSF17_WIZ	0.625	3.03892e-07	1.06686	9.45905e-07
CD276_ECEL1_FAM83A_LHB_PIP4P1_UQCRFS1_WIZ	0.625	5.1217e-07	1.03564	1.45466e-06
CD276_ECEL1_FAM83A_PIP4P1_SFN_SMCR2_TNFRSF17	0.625	2.0711e-07	1.08779	6.69025e-07
CD276_ECEL1_FAM83A_PIP4P1_SFN_TNFRSF17_UQCRFS1	0.625	8.80544e-06	0.921137	1.73205e-05
CD276_ECEL1_FAM83A_PIP4P1_SMCR2_TNFRSF17_UQCRFS1	0.625	1.09271e-05	0.91154	2.10596e-05
CD276_ECEL1_FAM83A_SFN_SMCR2_TNFRSF17_WIZ	0.625	3.47198e-07	1.07143	1.03538e-06
CD276_ECEL1_HAPLN3_LHB_PIP4P1_SFN_WIZ	0.625	1.42773e-06	0.996422	3.48808e-06
CD276_ECEL1_HAPLN3_LHB_SFN_TNFRSF17_WIZ	0.625	9.33943e-08	1.09979	3.42774e-07
CD276_ECEL1_HAPLN3_SFN_SMCR2_TNFRSF17_WIZ	0.625	1.24506e-05	0.904577	2.35764e-05
CD276_ECEL1_LHB_PIP4P1_SFN_SMCR2_WIZ	0.625	6.76516e-08	1.13344	2.54717e-07
CD276_ECEL1_LHB_PIP4P1_SMCR2_TNFRSF17_WIZ	0.625	2.30007e-08	1.16588	1.04562e-07
CD276_ECEL1_LHB_PIP4P1_TNFRSF17_UQCRFS1_WIZ	0.625	1.55451e-05	0.89571	2.86471e-05
CD276_ECEL1_LHB_SFN_SMCR2_TNFRSF17_UQCRFS1	0.625	5.51498e-08	1.1181	2.21497e-07
CD276_ECEL1_PIP4P1_SFN_SMCR2_UQCRFS1_WIZ	0.625	7.55895e-08	1.12927	2.84491e-07
CD276_FAM83A_HAPLN3_LHB_PIP4P1_TNFRSF17_UQCRFS1	0.625	3.97841e-07	1.0476	1.18009e-06
CD276_FAM83A_HAPLN3_LHB_SFN_SMCR2_UQCRFS1	0.625	1.70231e-08	1.15193	8.43845e-08
CD276_FAM83A_HAPLN3_LHB_SMCR2_TNFRSF17_UQCRFS1	0.625	5.02679e-07	1.03105	1.46687e-06
CD276_FAM83A_HAPLN3_LHB_SMCR2_TNFRSF17_WIZ	0.625	4.07831e-07	1.04117	1.21532e-06
CD276_FAM83A_PIP4P1_SFN_SMCR2_UQCRFS1_WIZ	0.625	6.52107e-08	1.12613	2.53853e-07
CD276_HAPLN3_PIP4P1_SFN_SMCR2_TNFRSF17_WIZ	0.625	1.33727e-07	1.09475	4.55017e-07
CD276_LHB_PIP4P1_SMCR2_TNFRSF17_UQCRFS1_WIZ	0.625	2.55286e-05	0.874285	4.44692e-05
CD276_PIP4P1_SFN_SMCR2_TNFRSF17_UQCRFS1_WIZ	0.625	1.32699e-06	1.00294	3.2907e-06
ECEL1_FAM83A_HAPLN3_LHB_PIP4P1_SFN_SMCR2	0.625	5.28009e-06	0.945976	1.09462e-05
ECEL1_FAM83A_HAPLN3_LHB_PIP4P1_TNFRSF17_UQCRFS1	0.625	2.26765e-06	0.976541	5.33742e-06
ECEL1_FAM83A_HAPLN3_SFN_TNFRSF17_UQCRFS1_WIZ	0.625	8.61091e-06	0.9182	1.72005e-05
ECEL1_FAM83A_LHB_PIP4P1_SFN_UQCRFS1_WIZ	0.625	3.58904e-08	1.13093	1.52486e-07
ECEL1_FAM83A_LHB_PIP4P1_SMCR2_TNFRSF17_WIZ	0.625	8.96929e-07	1.02384	2.40059e-06
ECEL1_FAM83A_LHB_PIP4P1_TNFRSF17_UQCRFS1_WIZ	0.625	1.23763e-06	0.998409	3.1634e-06
ECEL1_FAM83A_PIP4P1_SFN_SMCR2_UQCRFS1_WIZ	0.625	9.35227e-07	1.01285	2.42531e-06
ECEL1_FAM83A_PIP4P1_SMCR2_TNFRSF17_UQCRFS1_WIZ	0.625	2.64095e-06	0.968737	6.0324e-06
ECEL1_HAPLN3_LHB_PIP4P1_SFN_UQCRFS1_WIZ	0.625	2.46526e-08	1.14428	1.11585e-07
ECEL1_HAPLN3_LHB_SFN_SMCR2_TNFRSF17_WIZ	0.625	7.8807e-07	1.01844	2.12964e-06
ECEL1_HAPLN3_LHB_SFN_SMCR2_UQCRFS1_WIZ	0.625	1.3067e-09	1.24695	1.01165e-08
ECEL1_LHB_PIP4P1_SFN_SMCR2_UQCRFS1_WIZ	0.625	4.97655e-07	1.03937	1.40022e-06
FAM83A_HAPLN3_LHB_SMCR2_TNFRSF17_UQCRFS1_WIZ	0.625	4.6121e-06	0.944205	9.94992e-06
FAM83A_HAPLN3_PIP4P1_SFN_SMCR2_TNFRSF17_UQCRFS1	0.625	5.8694e-06	0.936839	1.21668e-05
FAM83A_HAPLN3_PIP4P1_SFN_SMCR2_UQCRFS1_WIZ	0.625	9.76407e-08	1.09845	3.52382e-07
FAM83A_HAPLN3_PIP4P1_SFN_TNFRSF17_UQCRFS1_WIZ	0.625	5.98458e-07	1.03221	1.65929e-06
HAPLN3_LHB_PIP4P1_SFN_SMCR2_TNFRSF17_UQCRFS1	0.625	1.93634e-07	1.0703	6.47273e-07
HAPLN3_PIP4P1_SFN_SMCR2_TNFRSF17_UQCRFS1_WIZ	0.625	2.15336e-07	1.06941	6.94496e-07
ATP8B4_CD276_ECEL1_FAM83A_HAPLN3_LHB_PIP4P1_SFN	0.625	4.22883e-06	0.953677	9.02809e-06
ATP8B4_CD276_ECEL1_FAM83A_HAPLN3_LHB_PIP4P1_SMCR2	0.625	3.46873e-05	0.862142	5.84227e-05
ATP8B4_CD276_ECEL1_FAM83A_HAPLN3_LHB_TNFRSF17_UQCRFS1	0.625	9.08281e-07	1.01332	2.41443e-06
ATP8B4_CD276_ECEL1_FAM83A_HAPLN3_PIP4P1_TNFRSF17_UQCRFS1	0.625	1.83948e-05	0.889691	3.32563e-05
ATP8B4_CD276_ECEL1_FAM83A_HAPLN3_PIP4P1_TNFRSF17_WIZ	0.625	0.000193399	0.775128	0.000276862
ATP8B4_CD276_ECEL1_FAM83A_LHB_PIP4P1_SFN_TNFRSF17	0.625	1.78464e-07	1.0881	6.00007e-07
ATP8B4_CD276_ECEL1_FAM83A_LHB_PIP4P1_SFN_WIZ	0.625	2.1114e-08	1.1663	9.86916e-08
ATP8B4_CD276_ECEL1_FAM83A_LHB_SFN_SMCR2_TNFRSF17	0.625	2.17946e-06	0.979848	5.11341e-06
ATP8B4_CD276_ECEL1_FAM83A_PIP4P1_SFN_SMCR2_TNFRSF17	0.625	1.09514e-06	1.02145	2.81444e-06
ATP8B4_CD276_ECEL1_FAM83A_PIP4P1_SFN_SMCR2_WIZ	0.625	1.24526e-07	1.10118	4.39406e-07
ATP8B4_CD276_ECEL1_FAM83A_PIP4P1_SMCR2_TNFRSF17_UQCRFS1	0.625	2.48653e-05	0.874002	4.37271e-05
ATP8B4_CD276_ECEL1_FAM83A_SMCR2_TNFRSF17_UQCRFS1_WIZ	0.625	3.97646e-06	0.955271	8.64793e-06
ATP8B4_CD276_ECEL1_HAPLN3_LHB_PIP4P1_SFN_SMCR2	0.625	4.55134e-06	0.951067	9.67727e-06
ATP8B4_CD276_ECEL1_HAPLN3_LHB_PIP4P1_TNFRSF17_UQCRFS1	0.625	5.02819e-06	0.944251	1.06669e-05
ATP8B4_CD276_ECEL1_HAPLN3_LHB_SFN_SMCR2_WIZ	0.625	2.17516e-07	1.06847	7.03315e-07
ATP8B4_CD276_ECEL1_HAPLN3_LHB_TNFRSF17_UQCRFS1_WIZ	0.625	1.53466e-06	0.989039	3.81939e-06
ATP8B4_CD276_ECEL1_HAPLN3_SFN_SMCR2_TNFRSF17_WIZ	0.625	1.67001e-05	0.891927	3.06965e-05
ATP8B4_CD276_ECEL1_LHB_PIP4P1_SMCR2_TNFRSF17_WIZ	0.625	1.1617e-07	1.10296	4.17829e-07
ATP8B4_CD276_ECEL1_LHB_PIP4P1_SMCR2_UQCRFS1_WIZ	0.625	1.54637e-06	0.992959	3.74739e-06
ATP8B4_CD276_ECEL1_SFN_SMCR2_TNFRSF17_UQCRFS1_WIZ	0.625	5.20005e-07	1.03751	1.48368e-06
ATP8B4_CD276_FAM83A_HAPLN3_LHB_PIP4P1_SMCR2_TNFRSF17	0.625	5.34008e-07	1.04488	1.51292e-06
ATP8B4_CD276_FAM83A_HAPLN3_LHB_SMCR2_TNFRSF17_WIZ	0.625	1.07012e-06	1.00686	2.77723e-06
ATP8B4_CD276_FAM83A_HAPLN3_PIP4P1_SFN_SMCR2_WIZ	0.625	4.54679e-07	1.04569	1.30376e-06
ATP8B4_CD276_FAM83A_HAPLN3_PIP4P1_SMCR2_TNFRSF17_WIZ	0.625	3.24387e-05	0.860947	5.53084e-05
ATP8B4_CD276_FAM83A_HAPLN3_SMCR2_TNFRSF17_UQCRFS1_WIZ	0.625	6.57818e-05	0.827424	0.000104812
ATP8B4_CD276_FAM83A_PIP4P1_SFN_SMCR2_TNFRSF17_WIZ	0.625	1.38036e-07	1.09928	4.8309e-07
ATP8B4_CD276_FAM83A_PIP4P1_SMCR2_TNFRSF17_UQCRFS1_WIZ	0.625	7.11104e-06	0.932073	1.43017e-05
ATP8B4_CD276_HAPLN3_LHB_PIP4P1_SFN_SMCR2_WIZ	0.625	4.59057e-08	1.12332	1.88615e-07
ATP8B4_CD276_HAPLN3_LHB_PIP4P1_SMCR2_UQCRFS1_WIZ	0.625	7.15222e-08	1.10763	2.73892e-07
ATP8B4_CD276_HAPLN3_PIP4P1_SFN_SMCR2_TNFRSF17_UQCRFS1	0.625	2.79506e-06	0.971284	6.34651e-06
ATP8B4_CD276_HAPLN3_PIP4P1_SFN_TNFRSF17_UQCRFS1_WIZ	0.625	2.00408e-06	0.987232	4.70844e-06
ATP8B4_CD276_PIP4P1_SFN_SMCR2_TNFRSF17_UQCRFS1_WIZ	0.625	5.36693e-06	0.943775	1.11682e-05
ATP8B4_ECEL1_FAM83A_HAPLN3_LHB_PIP4P1_TNFRSF17_UQCRFS1	0.625	1.40865e-05	0.898033	2.64944e-05
ATP8B4_ECEL1_FAM83A_HAPLN3_PIP4P1_SFN_SMCR2_UQCRFS1	0.625	3.26023e-06	0.96021	7.25524e-06
ATP8B4_ECEL1_FAM83A_HAPLN3_PIP4P1_SMCR2_TNFRSF17_UQCRFS1	0.625	0.000102352	0.807931	0.000155809
ATP8B4_ECEL1_FAM83A_HAPLN3_SFN_SMCR2_TNFRSF17_UQCRFS1	0.625	2.3089e-05	0.880711	4.08439e-05
ATP8B4_ECEL1_FAM83A_HAPLN3_SMCR2_TNFRSF17_UQCRFS1_WIZ	0.625	7.33873e-05	0.821588	0.000115774
ATP8B4_ECEL1_FAM83A_LHB_PIP4P1_SMCR2_TNFRSF17_WIZ	0.625	1.08791e-06	1.01228	2.85858e-06
ATP8B4_ECEL1_FAM83A_LHB_PIP4P1_SMCR2_UQCRFS1_WIZ	0.625	7.10204e-07	1.02088	1.92717e-06
ATP8B4_ECEL1_FAM83A_LHB_SFN_SMCR2_TNFRSF17_UQCRFS1	0.625	3.06341e-06	0.962983	6.92652e-06
ATP8B4_ECEL1_FAM83A_LHB_SMCR2_TNFRSF17_UQCRFS1_WIZ	0.625	2.17103e-06	0.975172	5.15559e-06
ATP8B4_ECEL1_FAM83A_PIP4P1_SFN_TNFRSF17_UQCRFS1_WIZ	0.625	1.62579e-05	0.893385	2.98393e-05
ATP8B4_ECEL1_FAM83A_PIP4P1_SMCR2_TNFRSF17_UQCRFS1_WIZ	0.625	6.17228e-06	0.934649	1.27009e-05
ATP8B4_ECEL1_FAM83A_SFN_SMCR2_TNFRSF17_UQCRFS1_WIZ	0.625	1.41062e-05	0.89915	2.64496e-05
ATP8B4_ECEL1_HAPLN3_LHB_PIP4P1_SFN_SMCR2_UQCRFS1	0.625	2.13039e-07	1.06683	6.97567e-07
ATP8B4_ECEL1_HAPLN3_LHB_PIP4P1_SFN_TNFRSF17_WIZ	0.625	7.72274e-06	0.92381	1.55094e-05
ATP8B4_ECEL1_HAPLN3_LHB_PIP4P1_SMCR2_TNFRSF17_UQCRFS1	0.625	9.17462e-05	0.813311	0.000141117
ATP8B4_ECEL1_HAPLN3_PIP4P1_SFN_SMCR2_TNFRSF17_UQCRFS1	0.625	2.79401e-05	0.868935	4.85539e-05
ATP8B4_ECEL1_LHB_PIP4P1_SFN_SMCR2_TNFRSF17_WIZ	0.625	1.85494e-06	0.992287	4.51539e-06
ATP8B4_ECEL1_PIP4P1_SFN_SMCR2_TNFRSF17_UQCRFS1_WIZ	0.625	7.85917e-06	0.924413	1.57082e-05
ATP8B4_FAM83A_HAPLN3_LHB_PIP4P1_SFN_SMCR2_UQCRFS1	0.625	1.31701e-07	1.08425	4.62099e-07
ATP8B4_FAM83A_HAPLN3_LHB_PIP4P1_SFN_SMCR2_WIZ	0.625	6.27503e-08	1.12653	2.41979e-07
ATP8B4_FAM83A_HAPLN3_LHB_PIP4P1_TNFRSF17_UQCRFS1_WIZ	0.625	3.45133e-07	1.05066	1.05297e-06
ATP8B4_FAM83A_HAPLN3_LHB_SMCR2_TNFRSF17_UQCRFS1_WIZ	0.625	2.59795e-05	0.869178	4.57395e-05
ATP8B4_FAM83A_HAPLN3_PIP4P1_SFN_TNFRSF17_UQCRFS1_WIZ	0.625	2.41046e-06	0.973004	5.60061e-06
ATP8B4_FAM83A_HAPLN3_SFN_SMCR2_TNFRSF17_UQCRFS1_WIZ	0.625	1.95399e-05	0.883089	3.54311e-05
ATP8B4_HAPLN3_LHB_PIP4P1_SFN_SMCR2_TNFRSF17_WIZ	0.625	4.82569e-07	1.043	1.37938e-06
ATP8B4_HAPLN3_LHB_PIP4P1_SFN_SMCR2_UQCRFS1_WIZ	0.625	6.9038e-09	1.19542	3.92603e-08
ATP8B4_HAPLN3_PIP4P1_SFN_SMCR2_TNFRSF17_UQCRFS1_WIZ	0.625	2.34947e-06	0.974007	5.47763e-06
CD276_ECEL1_FAM83A_HAPLN3_LHB_PIP4P1_SFN_TNFRSF17	0.625	5.6621e-06	0.941453	1.17188e-05
CD276_ECEL1_FAM83A_HAPLN3_LHB_PIP4P1_SFN_UQCRFS1	0.625	4.14047e-08	1.12652	1.73202e-07
CD276_ECEL1_FAM83A_HAPLN3_LHB_PIP4P1_SFN_WIZ	0.625	1.87261e-06	0.985771	4.41392e-06
CD276_ECEL1_FAM83A_HAPLN3_LHB_PIP4P1_SMCR2_WIZ	0.625	2.19766e-06	0.979381	5.07274e-06
CD276_ECEL1_FAM83A_HAPLN3_LHB_SFN_TNFRSF17_WIZ	0.625	1.43889e-07	1.08532	4.92498e-07
CD276_ECEL1_FAM83A_HAPLN3_LHB_SMCR2_TNFRSF17_WIZ	0.625	3.0299e-07	1.05628	9.30816e-07
CD276_ECEL1_FAM83A_HAPLN3_LHB_TNFRSF17_UQCRFS1_WIZ	0.625	1.78168e-07	1.07403	6.01645e-07
CD276_ECEL1_FAM83A_HAPLN3_PIP4P1_SFN_TNFRSF17_UQCRFS1	0.625	7.82937e-07	1.02299	2.09259e-06
CD276_ECEL1_FAM83A_LHB_PIP4P1_SMCR2_TNFRSF17_WIZ	0.625	4.04189e-08	1.14127	1.71722e-07
CD276_ECEL1_FAM83A_LHB_PIP4P1_SMCR2_UQCRFS1_WIZ	0.625	2.376e-07	1.06848	7.45942e-07
CD276_ECEL1_FAM83A_LHB_SFN_SMCR2_TNFRSF17_UQCRFS1	0.625	5.51498e-08	1.1181	2.21497e-07
CD276_ECEL1_FAM83A_PIP4P1_SFN_SMCR2_UQCRFS1_WIZ	0.625	7.55895e-08	1.12927	2.84491e-07
CD276_ECEL1_FAM83A_SFN_SMCR2_TNFRSF17_UQCRFS1_WIZ	0.625	6.88317e-08	1.12017	2.61823e-07
CD276_ECEL1_HAPLN3_LHB_PIP4P1_SFN_TNFRSF17_UQCRFS1	0.625	2.37199e-07	1.06569	7.61797e-07
CD276_ECEL1_HAPLN3_LHB_SFN_SMCR2_TNFRSF17_WIZ	0.625	1.14054e-07	1.09296	4.05361e-07
CD276_ECEL1_HAPLN3_LHB_SFN_TNFRSF17_UQCRFS1_WIZ	0.625	1.78168e-07	1.07403	6.01645e-07
CD276_ECEL1_HAPLN3_LHB_SMCR2_TNFRSF17_UQCRFS1_WIZ	0.625	1.26498e-07	1.08443	4.52153e-07
CD276_ECEL1_HAPLN3_SFN_SMCR2_TNFRSF17_UQCRFS1_WIZ	0.625	4.73658e-07	1.04074	1.37081e-06
CD276_ECEL1_LHB_PIP4P1_SFN_SMCR2_UQCRFS1_WIZ	0.625	2.50683e-07	1.06792	7.76514e-07
CD276_ECEL1_LHB_PIP4P1_SMCR2_TNFRSF17_UQCRFS1_WIZ	0.625	1.44158e-05	0.899291	2.67698e-05
CD276_FAM83A_HAPLN3_LHB_PIP4P1_SFN_UQCRFS1_WIZ	0.625	1.63036e-09	1.23121	1.21415e-08
CD276_FAM83A_HAPLN3_LHB_PIP4P1_SMCR2_TNFRSF17_WIZ	0.625	2.78446e-06	0.970085	6.26965e-06
CD276_FAM83A_HAPLN3_LHB_SMCR2_TNFRSF17_UQCRFS1_WIZ	0.625	1.00188e-07	1.09629	3.68429e-07
CD276_FAM83A_HAPLN3_PIP4P1_SFN_SMCR2_TNFRSF17_WIZ	0.625	1.33727e-07	1.09475	4.55017e-07
CD276_FAM83A_LHB_PIP4P1_SFN_SMCR2_UQCRFS1_WIZ	0.625	7.69214e-09	1.20315	4.30493e-08
CD276_FAM83A_PIP4P1_SFN_SMCR2_TNFRSF17_UQCRFS1_WIZ	0.625	1.32699e-06	1.00294	3.2907e-06
CD276_HAPLN3_LHB_PIP4P1_SMCR2_TNFRSF17_UQCRFS1_WIZ	0.625	1.57786e-06	0.992811	3.84147e-06
CD276_HAPLN3_LHB_SFN_SMCR2_TNFRSF17_UQCRFS1_WIZ	0.625	8.24187e-08	1.10415	3.11155e-07
ECEL1_FAM83A_HAPLN3_LHB_PIP4P1_SFN_UQCRFS1_WIZ	0.625	4.23316e-08	1.12692	1.74612e-07
ECEL1_FAM83A_HAPLN3_LHB_PIP4P1_SMCR2_TNFRSF17_UQCRFS1	0.625	3.04771e-06	0.961794	6.92626e-06
ECEL1_FAM83A_HAPLN3_LHB_SFN_SMCR2_TNFRSF17_UQCRFS1	0.625	3.33217e-07	1.0488	1.03002e-06
ECEL1_FAM83A_HAPLN3_LHB_SMCR2_TNFRSF17_UQCRFS1_WIZ	0.625	3.35782e-06	0.95768	7.53125e-06
ECEL1_FAM83A_HAPLN3_PIP4P1_SFN_SMCR2_UQCRFS1_WIZ	0.625	4.04506e-08	1.12954	1.67538e-07
ECEL1_FAM83A_LHB_PIP4P1_SFN_SMCR2_TNFRSF17_WIZ	0.625	5.18185e-07	1.04834	1.48357e-06
ECEL1_HAPLN3_LHB_PIP4P1_SFN_SMCR2_TNFRSF17_UQCRFS1	0.625	5.19801e-06	0.940825	1.10134e-05
ECEL1_HAPLN3_LHB_PIP4P1_SFN_SMCR2_UQCRFS1_WIZ	0.625	6.41329e-08	1.11023	2.51134e-07
ECEL1_HAPLN3_LHB_PIP4P1_SMCR2_TNFRSF17_UQCRFS1_WIZ	0.625	3.23027e-06	0.959929	7.27215e-06
FAM83A_HAPLN3_LHB_PIP4P1_SFN_SMCR2_UQCRFS1_WIZ	0.625	9.22001e-09	1.17663	4.9967e-08
FAM83A_HAPLN3_LHB_PIP4P1_SMCR2_TNFRSF17_UQCRFS1_WIZ	0.625	1.47384e-07	1.08207	5.10453e-07
ATP8B4_CD276_ECEL1_FAM83A_HAPLN3_LHB_PIP4P1_SFN_SMCR2	0.625	2.0486e-06	0.984348	4.812e-06
ATP8B4_CD276_ECEL1_FAM83A_HAPLN3_LHB_PIP4P1_SMCR2_TNFRSF17	0.625	8.10475e-06	0.925561	1.61673e-05
ATP8B4_CD276_ECEL1_FAM83A_HAPLN3_LHB_PIP4P1_TNFRSF17_UQCRFS1	0.625	1.02778e-06	1.00833	2.68754e-06
ATP8B4_CD276_ECEL1_FAM83A_HAPLN3_LHB_SFN_SMCR2_WIZ	0.625	6.8258e-08	1.11448	2.61275e-07
ATP8B4_CD276_ECEL1_FAM83A_HAPLN3_LHB_SMCR2_TNFRSF17_WIZ	0.625	1.08394e-06	1.00327	2.82141e-06
ATP8B4_CD276_ECEL1_FAM83A_HAPLN3_SMCR2_TNFRSF17_UQCRFS1_WIZ	0.625	7.33873e-05	0.821588	0.000115774
ATP8B4_CD276_ECEL1_FAM83A_LHB_PIP4P1_SMCR2_UQCRFS1_WIZ	0.625	1.28404e-06	1.0017	3.20281e-06
ATP8B4_CD276_ECEL1_FAM83A_PIP4P1_SFN_SMCR2_UQCRFS1_WIZ	0.625	3.37386e-06	0.965811	7.32801e-06
ATP8B4_CD276_ECEL1_FAM83A_SFN_SMCR2_TNFRSF17_UQCRFS1_WIZ	0.625	5.20005e-07	1.03751	1.48368e-06
ATP8B4_CD276_ECEL1_HAPLN3_LHB_PIP4P1_SFN_SMCR2_WIZ	0.625	5.34281e-07	1.03711	1.49558e-06
ATP8B4_CD276_ECEL1_HAPLN3_LHB_PIP4P1_SMCR2_TNFRSF17_UQCRFS1	0.625	3.58104e-06	0.955833	7.95332e-06
ATP8B4_CD276_ECEL1_HAPLN3_LHB_SFN_SMCR2_TNFRSF17_WIZ	0.625	4.40363e-07	1.04181	1.29033e-06
ATP8B4_CD276_ECEL1_HAPLN3_LHB_SMCR2_TNFRSF17_UQCRFS1_WIZ	0.625	1.50366e-06	0.989687	3.75255e-06
ATP8B4_CD276_ECEL1_LHB_PIP4P1_SFN_SMCR2_TNFRSF17_WIZ	0.625	4.7689e-08	1.13654	1.96844e-07
ATP8B4_CD276_ECEL1_PIP4P1_SFN_SMCR2_TNFRSF17_UQCRFS1_WIZ	0.625	3.50498e-06	0.961062	7.69471e-06
ATP8B4_CD276_FAM83A_HAPLN3_LHB_PIP4P1_SFN_UQCRFS1_WIZ	0.625	1.95913e-09	1.23785	1.38952e-08
ATP8B4_CD276_FAM83A_HAPLN3_LHB_PIP4P1_TNFRSF17_UQCRFS1_WIZ	0.625	8.5093e-07	1.01858	2.26706e-06
ATP8B4_CD276_FAM83A_HAPLN3_PIP4P1_SFN_TNFRSF17_UQCRFS1_WIZ	0.625	4.43526e-07	1.04932	1.27874e-06
ATP8B4_CD276_FAM83A_PIP4P1_SFN_SMCR2_TNFRSF17_UQCRFS1_WIZ	0.625	5.36693e-06	0.943775	1.11682e-05
ATP8B4_CD276_HAPLN3_LHB_PIP4P1_SFN_SMCR2_UQCRFS1_WIZ	0.625	2.3396e-09	1.23277	1.62067e-08
ATP8B4_CD276_HAPLN3_LHB_PIP4P1_SMCR2_TNFRSF17_UQCRFS1_WIZ	0.625	2.95926e-07	1.0588	9.16445e-07
ATP8B4_ECEL1_FAM83A_HAPLN3_LHB_PIP4P1_SFN_SMCR2_TNFRSF17	0.625	3.90189e-06	0.955877	8.51681e-06
ATP8B4_ECEL1_FAM83A_HAPLN3_LHB_PIP4P1_SFN_SMCR2_WIZ	0.625	1.56863e-06	0.995559	3.78573e-06
ATP8B4_ECEL1_FAM83A_HAPLN3_LHB_PIP4P1_SFN_TNFRSF17_WIZ	0.625	1.70486e-06	0.987159	4.13517e-06
[truncated: 2,097 more rows]
