# Supplementary material for: Development of a Four-mRNA Expression-Based Prognostic Signature for Cutaneous Melanoma
Source: Front Genet. 2021 Jul 15;12:680617. doi: 10.3389/fgene.2021.680617 (PMC8320537; doi:10.3389/fgene.2021.680617)
Supplement: Supplementary file 4 [file Table_4.XLS]

## Sheet: 1
Supplementary table S4: The Clugo function analysis of mRNAs in the signature based on the TCGA datasets (n=385)
GOID	Ontology Source	GOTerm	Term PValue	Term PValue Corrected with Bonferroni step down
GO:0002682	GO_BiologicalProcess-GOA_23.02.2017_10h01	regulation of immune system process	5.09e-95	6.28e-92
GO:0045321	GO_BiologicalProcess-GOA_23.02.2017_10h01	leukocyte activation	6.28e-83	7.74e-80
GO:0006952	GO_BiologicalProcess-GOA_23.02.2017_10h01	defense response	1.8e-82	2.21e-79
GO:0001775	GO_BiologicalProcess-GOA_23.02.2017_10h01	cell activation	2.79e-78	3.43e-75
GO:0042110	GO_BiologicalProcess-GOA_23.02.2017_10h01	T cell activation	5.02e-75	6.17e-72
GO:0050776	GO_BiologicalProcess-GOA_23.02.2017_10h01	regulation of immune response	6.89e-75	8.47e-72
GO:0046649	GO_BiologicalProcess-GOA_23.02.2017_10h01	lymphocyte activation	8.49e-75	1.04e-71
GO:0002684	GO_BiologicalProcess-GOA_23.02.2017_10h01	positive regulation of immune system process	5.65e-70	6.93e-67
GO:0007159	GO_BiologicalProcess-GOA_23.02.2017_10h01	leukocyte cell-cell adhesion	8.71e-60	1.07e-56
GO:0002694	GO_BiologicalProcess-GOA_23.02.2017_10h01	regulation of leukocyte activation	2.29e-59	2.81e-56
GO:0045087	GO_BiologicalProcess-GOA_23.02.2017_10h01	innate immune response	2.7e-59	3.3e-56
GO:0050865	GO_BiologicalProcess-GOA_23.02.2017_10h01	regulation of cell activation	2.3e-57	2.81e-54
GO:1903037	GO_BiologicalProcess-GOA_23.02.2017_10h01	regulation of leukocyte cell-cell adhesion	2.37e-57	2.9e-54
GO:0050863	GO_BiologicalProcess-GOA_23.02.2017_10h01	regulation of T cell activation	8.49e-57	1.04e-53
GO:0051249	GO_BiologicalProcess-GOA_23.02.2017_10h01	regulation of lymphocyte activation	1.75e-55	2.13e-52
GO:0050778	GO_BiologicalProcess-GOA_23.02.2017_10h01	positive regulation of immune response	1.03e-53	1.25e-50
GO:1903039	GO_BiologicalProcess-GOA_23.02.2017_10h01	positive regulation of leukocyte cell-cell adhesion	2.08e-53	2.54e-50
GO:0050870	GO_BiologicalProcess-GOA_23.02.2017_10h01	positive regulation of T cell activation	3.9e-52	4.74e-49
GO:0022407	GO_BiologicalProcess-GOA_23.02.2017_10h01	regulation of cell-cell adhesion	7.06e-51	8.59e-48
GO:0022409	GO_BiologicalProcess-GOA_23.02.2017_10h01	positive regulation of cell-cell adhesion	8.94e-51	1.09e-47
GO:0019221	GO_BiologicalProcess-GOA_23.02.2017_10h01	cytokine-mediated signaling pathway	2.21e-49	2.69e-46
GO:0050867	GO_BiologicalProcess-GOA_23.02.2017_10h01	positive regulation of cell activation	6.36e-49	7.71e-46
GO:0002696	GO_BiologicalProcess-GOA_23.02.2017_10h01	positive regulation of leukocyte activation	9.27e-49	1.12e-45
GO:0034097	GO_BiologicalProcess-GOA_23.02.2017_10h01	response to cytokine	5.25e-48	6.36e-45
GO:0071345	GO_BiologicalProcess-GOA_23.02.2017_10h01	cellular response to cytokine stimulus	3.85e-47	4.66e-44
GO:0051251	GO_BiologicalProcess-GOA_23.02.2017_10h01	positive regulation of lymphocyte activation	4.71e-46	5.7e-43
GO:0001817	GO_BiologicalProcess-GOA_23.02.2017_10h01	regulation of cytokine production	3.22e-45	3.89e-42
GO:0016337	GO_BiologicalProcess-GOA_23.02.2017_10h01	single organismal cell-cell adhesion	1.94e-44	2.34e-41
GO:0002250	GO_BiologicalProcess-GOA_23.02.2017_10h01	adaptive immune response	2.98e-44	3.59e-41
GO:0001816	GO_BiologicalProcess-GOA_23.02.2017_10h01	cytokine production	7.77e-44	9.37e-41
GO:0002521	GO_BiologicalProcess-GOA_23.02.2017_10h01	leukocyte differentiation	1.7e-42	2.05e-39
GO:0070663	GO_BiologicalProcess-GOA_23.02.2017_10h01	regulation of leukocyte proliferation	3.62e-42	4.36e-39
GO:0032944	GO_BiologicalProcess-GOA_23.02.2017_10h01	regulation of mononuclear cell proliferation	4.44e-42	5.34e-39
GO:0098602	GO_BiologicalProcess-GOA_23.02.2017_10h01	single organism cell adhesion	6.11e-42	7.33e-39
GO:0045785	GO_BiologicalProcess-GOA_23.02.2017_10h01	positive regulation of cell adhesion	1.27e-41	1.52e-38
GO:0030155	GO_BiologicalProcess-GOA_23.02.2017_10h01	regulation of cell adhesion	1.44e-41	1.73e-38
GO:0050670	GO_BiologicalProcess-GOA_23.02.2017_10h01	regulation of lymphocyte proliferation	5.23e-41	6.27e-38
GO:0007166	GO_BiologicalProcess-GOA_23.02.2017_10h01	cell surface receptor signaling pathway	1.62e-40	1.93e-37
GO:0048584	GO_BiologicalProcess-GOA_23.02.2017_10h01	positive regulation of response to stimulus	8.3e-40	9.93e-37
GO:0048583	GO_BiologicalProcess-GOA_23.02.2017_10h01	regulation of response to stimulus	2.44e-39	2.92e-36
GO:0031347	GO_BiologicalProcess-GOA_23.02.2017_10h01	regulation of defense response	7.29e-39	8.7e-36
GO:0098609	GO_BiologicalProcess-GOA_23.02.2017_10h01	cell-cell adhesion	1.45e-38	1.73e-35
GO:0032943	GO_BiologicalProcess-GOA_23.02.2017_10h01	mononuclear cell proliferation	1.56e-38	1.86e-35
GO:0002253	GO_BiologicalProcess-GOA_23.02.2017_10h01	activation of immune response	3.94e-38	4.69e-35
GO:0070661	GO_BiologicalProcess-GOA_23.02.2017_10h01	leukocyte proliferation	4.14e-38	4.92e-35
GO:0002443	GO_BiologicalProcess-GOA_23.02.2017_10h01	leukocyte mediated immunity	9.8e-38	1.17e-34
GO:0046651	GO_BiologicalProcess-GOA_23.02.2017_10h01	lymphocyte proliferation	1.2e-37	1.43e-34
GO:0030098	GO_BiologicalProcess-GOA_23.02.2017_10h01	lymphocyte differentiation	2.55e-37	3.03e-34
GO:0042129	GO_BiologicalProcess-GOA_23.02.2017_10h01	regulation of T cell proliferation	7.81e-37	9.26e-34
GO:0042098	GO_BiologicalProcess-GOA_23.02.2017_10h01	T cell proliferation	7.06e-36	8.37e-33
GO:0042102	GO_BiologicalProcess-GOA_23.02.2017_10h01	positive regulation of T cell proliferation	1.51e-35	1.79e-32
GO:0002520	GO_BiologicalProcess-GOA_23.02.2017_10h01	immune system development	1.9e-35	2.25e-32
GO:0001819	GO_BiologicalProcess-GOA_23.02.2017_10h01	positive regulation of cytokine production	2.09e-35	2.47e-32
GO:0030217	GO_BiologicalProcess-GOA_23.02.2017_10h01	T cell differentiation	3.75e-35	4.42e-32
GO:0002697	GO_BiologicalProcess-GOA_23.02.2017_10h01	regulation of immune effector process	4.15e-35	4.9e-32
GO:0070665	GO_BiologicalProcess-GOA_23.02.2017_10h01	positive regulation of leukocyte proliferation	8.92e-35	1.05e-31
GO:0098552	GO_CellularComponent-GOA_23.02.2017_10h01	side of membrane	9.92e-35	1.17e-31
GO:0002764	GO_BiologicalProcess-GOA_23.02.2017_10h01	immune response-regulating signaling pathway	1.91e-34	2.25e-31
GO:0048534	GO_BiologicalProcess-GOA_23.02.2017_10h01	hematopoietic or lymphoid organ development	2.21e-34	2.6e-31
GO:0006954	GO_BiologicalProcess-GOA_23.02.2017_10h01	inflammatory response	3.67e-34	4.31e-31
GO:0044459	GO_CellularComponent-GOA_23.02.2017_10h01	plasma membrane part	6.01e-34	7.06e-31
GO:0030097	GO_BiologicalProcess-GOA_23.02.2017_10h01	hemopoiesis	6.2e-34	7.27e-31
GO:0034341	GO_BiologicalProcess-GOA_23.02.2017_10h01	response to interferon-gamma	6.45e-34	7.56e-31
GO:0007165	GO_BiologicalProcess-GOA_23.02.2017_10h01	signal transduction	1.19e-33	1.4e-30
GO:0002757	GO_BiologicalProcess-GOA_23.02.2017_10h01	immune response-activating signal transduction	1.28e-33	1.5e-30
GO:0032946	GO_BiologicalProcess-GOA_23.02.2017_10h01	positive regulation of mononuclear cell proliferation	2.88e-33	3.36e-30
GO:0050671	GO_BiologicalProcess-GOA_23.02.2017_10h01	positive regulation of lymphocyte proliferation	3.65e-32	4.26e-29
GO:0002366	GO_BiologicalProcess-GOA_23.02.2017_10h01	leukocyte activation involved in immune response	4.5e-32	5.26e-29
GO:0002263	GO_BiologicalProcess-GOA_23.02.2017_10h01	cell activation involved in immune response	5.5e-32	6.41e-29
GO:0002683	GO_BiologicalProcess-GOA_23.02.2017_10h01	negative regulation of immune system process	6.52e-32	7.6e-29
GO:0071346	GO_BiologicalProcess-GOA_23.02.2017_10h01	cellular response to interferon-gamma	8.8e-32	1.02e-28
GO:0005886	GO_CellularComponent-GOA_23.02.2017_10h01	plasma membrane	1.36e-31	1.58e-28
GO:0046631	GO_BiologicalProcess-GOA_23.02.2017_10h01	alpha-beta T cell activation	1.91e-31	2.22e-28
GO:0071944	GO_CellularComponent-GOA_23.02.2017_10h01	cell periphery	3.37e-31	3.91e-28
GO:0002768	GO_BiologicalProcess-GOA_23.02.2017_10h01	immune response-regulating cell surface receptor signaling pathway	9.78e-30	1.13e-26
KEGG:04612	KEGG_01.03.2017	Antigen processing and presentation	1.28e-29	1.49e-26
GO:0051707	GO_BiologicalProcess-GOA_23.02.2017_10h01	response to other organism	1.72e-29	1.99e-26
GO:0043207	GO_BiologicalProcess-GOA_23.02.2017_10h01	response to external biotic stimulus	1.87e-29	2.16e-26
GO:0002274	GO_BiologicalProcess-GOA_23.02.2017_10h01	myeloid leukocyte activation	2.3e-29	2.66e-26
GO:0002429	GO_BiologicalProcess-GOA_23.02.2017_10h01	immune response-activating cell surface receptor signaling pathway	6.34e-29	7.33e-26
GO:0060333	GO_BiologicalProcess-GOA_23.02.2017_10h01	interferon-gamma-mediated signaling pathway	3.9e-28	4.5e-25
KEGG:04514	KEGG_01.03.2017	Cell adhesion molecules (CAMs)	5e-28	5.77e-25
GO:0002703	GO_BiologicalProcess-GOA_23.02.2017_10h01	regulation of leukocyte mediated immunity	1.93e-27	2.23e-24
GO:0050852	GO_BiologicalProcess-GOA_23.02.2017_10h01	T cell receptor signaling pathway	1.96e-27	2.26e-24
GO:0002460	GO_BiologicalProcess-GOA_23.02.2017_10h01	adaptive immune response based on somatic recombination of immune receptors built from immunoglobulin superfamily domains	2.35e-27	2.7e-24
GO:1903706	GO_BiologicalProcess-GOA_23.02.2017_10h01	regulation of hemopoiesis	2.82e-27	3.24e-24
GO:1902105	GO_BiologicalProcess-GOA_23.02.2017_10h01	regulation of leukocyte differentiation	2.96e-27	3.39e-24
GO:0031295	GO_BiologicalProcess-GOA_23.02.2017_10h01	T cell costimulation	1.23e-26	1.41e-23
KEGG:05332	KEGG_01.03.2017	Graft-versus-host disease	1.44e-26	1.65e-23
GO:0050851	GO_BiologicalProcess-GOA_23.02.2017_10h01	antigen receptor-mediated signaling pathway	1.7e-26	1.95e-23
GO:0045088	GO_BiologicalProcess-GOA_23.02.2017_10h01	regulation of innate immune response	2.5e-26	2.86e-23
GO:0031294	GO_BiologicalProcess-GOA_23.02.2017_10h01	lymphocyte costimulation	2.61e-26	2.98e-23
GO:0032649	GO_BiologicalProcess-GOA_23.02.2017_10h01	regulation of interferon-gamma production	3.76e-26	4.3e-23
KEGG:04640	KEGG_01.03.2017	Hematopoietic cell lineage	5.4e-26	6.16e-23
KEGG:04940	KEGG_01.03.2017	Type I diabetes mellitus	6.52e-26	7.43e-23
GO:0032609	GO_BiologicalProcess-GOA_23.02.2017_10h01	interferon-gamma production	6.53e-26	7.44e-23
KEGG:05330	KEGG_01.03.2017	Allograft rejection	6.85e-26	7.8e-23
KEGG:04060	KEGG_01.03.2017	Cytokine-cytokine receptor interaction	5.12e-25	5.82e-22
GO:0009986	GO_CellularComponent-GOA_23.02.2017_10h01	cell surface	7.05e-25	8.01e-22
GO:0002699	GO_BiologicalProcess-GOA_23.02.2017_10h01	positive regulation of immune effector process	1.07e-24	1.21e-21
GO:0031349	GO_BiologicalProcess-GOA_23.02.2017_10h01	positive regulation of defense response	1.12e-24	1.27e-21
KEGG:04658	KEGG_01.03.2017	Th1 and Th2 cell differentiation	3.37e-24	3.82e-21
GO:0002449	GO_BiologicalProcess-GOA_23.02.2017_10h01	lymphocyte mediated immunity	4.86e-24	5.5e-21
GO:0046634	GO_BiologicalProcess-GOA_23.02.2017_10h01	regulation of alpha-beta T cell activation	4.93e-24	5.58e-21
KEGG:05150	KEGG_01.03.2017	Staphylococcus aureus infection	5.38e-24	6.08e-21
GO:0002695	GO_BiologicalProcess-GOA_23.02.2017_10h01	negative regulation of leukocyte activation	1.57e-23	1.77e-20
GO:0050900	GO_BiologicalProcess-GOA_23.02.2017_10h01	leukocyte migration	1.76e-23	1.99e-20
KEGG:04659	KEGG_01.03.2017	Th17 cell differentiation	2.6e-23	2.93e-20
GO:0009897	GO_CellularComponent-GOA_23.02.2017_10h01	external side of plasma membrane	3.26e-23	3.68e-20
GO:0002819	GO_BiologicalProcess-GOA_23.02.2017_10h01	regulation of adaptive immune response	3.28e-23	3.69e-20
GO:0071310	GO_BiologicalProcess-GOA_23.02.2017_10h01	cellular response to organic substance	1.18e-22	1.33e-19
GO:0080134	GO_BiologicalProcess-GOA_23.02.2017_10h01	regulation of response to stress	1.46e-22	1.64e-19
KEGG:05321	KEGG_01.03.2017	Inflammatory bowel disease (IBD)	3.98e-22	4.46e-19
GO:0050866	GO_BiologicalProcess-GOA_23.02.2017_10h01	negative regulation of cell activation	9.4e-22	1.05e-18
GO:0002237	GO_BiologicalProcess-GOA_23.02.2017_10h01	response to molecule of bacterial origin	2.03e-21	2.27e-18
GO:0002478	GO_BiologicalProcess-GOA_23.02.2017_10h01	antigen processing and presentation of exogenous peptide antigen	2.07e-21	2.32e-18
GO:0032101	GO_BiologicalProcess-GOA_23.02.2017_10h01	regulation of response to external stimulus	2.08e-21	2.33e-18
GO:0032496	GO_BiologicalProcess-GOA_23.02.2017_10h01	response to lipopolysaccharide	2.15e-21	2.4e-18
GO:0070887	GO_BiologicalProcess-GOA_23.02.2017_10h01	cellular response to chemical stimulus	4.7e-21	5.25e-18
GO:0032940	GO_BiologicalProcess-GOA_23.02.2017_10h01	secretion by cell	6.02e-21	6.71e-18
GO:0051250	GO_BiologicalProcess-GOA_23.02.2017_10h01	negative regulation of lymphocyte activation	7.73e-21	8.61e-18
GO:0019884	GO_BiologicalProcess-GOA_23.02.2017_10h01	antigen processing and presentation of exogenous antigen	7.86e-21	8.75e-18
GO:0032729	GO_BiologicalProcess-GOA_23.02.2017_10h01	positive regulation of interferon-gamma production	9.21e-21	1.02e-17
KEGG:05140	KEGG_01.03.2017	Leishmaniasis	9.83e-21	1.09e-17
GO:0031226	GO_CellularComponent-GOA_23.02.2017_10h01	intrinsic component of plasma membrane	1.28e-20	1.42e-17
GO:0005887	GO_CellularComponent-GOA_23.02.2017_10h01	integral component of plasma membrane	1.33e-20	1.48e-17
KEGG:05416	KEGG_01.03.2017	Viral myocarditis	1.69e-20	1.87e-17
GO:0042611	GO_CellularComponent-GOA_23.02.2017_10h01	MHC protein complex	1.95e-20	2.16e-17
GO:0002706	GO_BiologicalProcess-GOA_23.02.2017_10h01	regulation of lymphocyte mediated immunity	2.28e-20	2.52e-17
GO:0048002	GO_BiologicalProcess-GOA_23.02.2017_10h01	antigen processing and presentation of peptide antigen	2.35e-20	2.59e-17
GO:0009615	GO_BiologicalProcess-GOA_23.02.2017_10h01	response to virus	3.17e-20	3.5e-17
GO:0045619	GO_BiologicalProcess-GOA_23.02.2017_10h01	regulation of lymphocyte differentiation	3.92e-20	4.33e-17
GO:0050663	GO_BiologicalProcess-GOA_23.02.2017_10h01	cytokine secretion	5.65e-20	6.22e-17
GO:0045089	GO_BiologicalProcess-GOA_23.02.2017_10h01	positive regulation of innate immune response	5.79e-20	6.37e-17
GO:0002822	GO_BiologicalProcess-GOA_23.02.2017_10h01	regulation of adaptive immune response based on somatic recombination of immune receptors built from immunoglobulin superfamily domains	5.99e-20	6.59e-17
GO:0043299	GO_BiologicalProcess-GOA_23.02.2017_10h01	leukocyte degranulation	7.81e-20	8.59e-17
GO:0048518	GO_BiologicalProcess-GOA_23.02.2017_10h01	positive regulation of biological process	1.63e-19	1.79e-16
GO:0051239	GO_BiologicalProcess-GOA_23.02.2017_10h01	regulation of multicellular organismal process	2.11e-19	2.31e-16
GO:0046632	GO_BiologicalProcess-GOA_23.02.2017_10h01	alpha-beta T cell differentiation	2.15e-19	2.36e-16
GO:0046903	GO_BiologicalProcess-GOA_23.02.2017_10h01	secretion	2.48e-19	2.72e-16
KEGG:04650	KEGG_01.03.2017	Natural killer cell mediated cytotoxicity	2.98e-19	3.26e-16
GO:0050707	GO_BiologicalProcess-GOA_23.02.2017_10h01	regulation of cytokine secretion	3.07e-19	3.36e-16
GO:0002275	GO_BiologicalProcess-GOA_23.02.2017_10h01	myeloid cell activation involved in immune response	6.59e-19	7.19e-16
KEGG:05320	KEGG_01.03.2017	Autoimmune thyroid disease	7.14e-19	7.79e-16
GO:0009617	GO_BiologicalProcess-GOA_23.02.2017_10h01	response to bacterium	1.11e-18	1.21e-15
GO:0042101	GO_CellularComponent-GOA_23.02.2017_10h01	T cell receptor complex	1.21e-18	1.32e-15
GO:0046635	GO_BiologicalProcess-GOA_23.02.2017_10h01	positive regulation of alpha-beta T cell activation	1.7e-18	1.85e-15
KEGG:04145	KEGG_01.03.2017	Phagosome	2.11e-18	2.3e-15
KEGG:05152	KEGG_01.03.2017	Tuberculosis	2.23e-18	2.42e-15
KEGG:05323	KEGG_01.03.2017	Rheumatoid arthritis	2.45e-18	2.66e-15
GO:0002705	GO_BiologicalProcess-GOA_23.02.2017_10h01	positive regulation of leukocyte mediated immunity	3.26e-18	3.53e-15
GO:0038023	GO_MolecularFunction-GOA_23.02.2017_10h01	signaling receptor activity	3.66e-18	3.96e-15
GO:0002444	GO_BiologicalProcess-GOA_23.02.2017_10h01	myeloid leukocyte mediated immunity	4.16e-18	4.5e-15
GO:0010033	GO_BiologicalProcess-GOA_23.02.2017_10h01	response to organic substance	4.88e-18	5.28e-15
GO:0042089	GO_BiologicalProcess-GOA_23.02.2017_10h01	cytokine biosynthetic process	1.64e-17	1.77e-14
GO:0050777	GO_BiologicalProcess-GOA_23.02.2017_10h01	negative regulation of immune response	1.96e-17	2.11e-14
GO:0051607	GO_BiologicalProcess-GOA_23.02.2017_10h01	defense response to virus	2.12e-17	2.29e-14
GO:0045055	GO_BiologicalProcess-GOA_23.02.2017_10h01	regulated exocytosis	2.55e-17	2.75e-14
GO:0042107	GO_BiologicalProcess-GOA_23.02.2017_10h01	cytokine metabolic process	2.56e-17	2.75e-14
GO:0032103	GO_BiologicalProcess-GOA_23.02.2017_10h01	positive regulation of response to external stimulus	3.02e-17	3.24e-14
GO:1903555	GO_BiologicalProcess-GOA_23.02.2017_10h01	regulation of tumor necrosis factor superfamily cytokine production	3.13e-17	3.36e-14
GO:0006887	GO_BiologicalProcess-GOA_23.02.2017_10h01	exocytosis	3.66e-17	3.93e-14
GO:0002285	GO_BiologicalProcess-GOA_23.02.2017_10h01	lymphocyte activation involved in immune response	4.29e-17	4.6e-14
GO:0030595	GO_BiologicalProcess-GOA_23.02.2017_10h01	leukocyte chemotaxis	4.31e-17	4.62e-14
GO:0002286	GO_BiologicalProcess-GOA_23.02.2017_10h01	T cell activation involved in immune response	4.66e-17	4.98e-14
GO:0071706	GO_BiologicalProcess-GOA_23.02.2017_10h01	tumor necrosis factor superfamily cytokine production	9.73e-17	1.04e-13
GO:0004888	GO_MolecularFunction-GOA_23.02.2017_10h01	transmembrane signaling receptor activity	1.2e-16	1.29e-13
GO:0042613	GO_CellularComponent-GOA_23.02.2017_10h01	MHC class II protein complex	1.24e-16	1.32e-13
GO:0044433	GO_CellularComponent-GOA_23.02.2017_10h01	cytoplasmic vesicle part	1.39e-16	1.48e-13
GO:0005102	GO_MolecularFunction-GOA_23.02.2017_10h01	receptor binding	1.52e-16	1.61e-13
GO:0060326	GO_BiologicalProcess-GOA_23.02.2017_10h01	cell chemotaxis	1.53e-16	1.63e-13
GO:0036230	GO_BiologicalProcess-GOA_23.02.2017_10h01	granulocyte activation	1.63e-16	1.73e-13
GO:0042035	GO_BiologicalProcess-GOA_23.02.2017_10h01	regulation of cytokine biosynthetic process	1.88e-16	2e-13
GO:0002708	GO_BiologicalProcess-GOA_23.02.2017_10h01	positive regulation of lymphocyte mediated immunity	2e-16	2.12e-13
GO:0035710	GO_BiologicalProcess-GOA_23.02.2017_10h01	CD4-positive, alpha-beta T cell activation	2.04e-16	2.16e-13
GO:0045580	GO_BiologicalProcess-GOA_23.02.2017_10h01	regulation of T cell differentiation	2.31e-16	2.44e-13
GO:0042127	GO_BiologicalProcess-GOA_23.02.2017_10h01	regulation of cell proliferation	2.47e-16	2.61e-13
KEGG:04062	KEGG_01.03.2017	Chemokine signaling pathway	2.7e-16	2.86e-13
GO:0032945	GO_BiologicalProcess-GOA_23.02.2017_10h01	negative regulation of mononuclear cell proliferation	2.81e-16	2.96e-13
GO:0050672	GO_BiologicalProcess-GOA_23.02.2017_10h01	negative regulation of lymphocyte proliferation	2.81e-16	2.96e-13
KEGG:05168	KEGG_01.03.2017	Herpes simplex infection	4.3e-16	4.54e-13
GO:0002685	GO_BiologicalProcess-GOA_23.02.2017_10h01	regulation of leukocyte migration	4.6e-16	4.85e-13
GO:0002824	GO_BiologicalProcess-GOA_23.02.2017_10h01	positive regulation of adaptive immune response based on somatic recombination of immune receptors built from immunoglobulin superfamily domains	4.71e-16	4.95e-13
GO:0046633	GO_BiologicalProcess-GOA_23.02.2017_10h01	alpha-beta T cell proliferation	5.32e-16	5.59e-13
GO:1902107	GO_BiologicalProcess-GOA_23.02.2017_10h01	positive regulation of leukocyte differentiation	6.59e-16	6.93e-13
GO:1903557	GO_BiologicalProcess-GOA_23.02.2017_10h01	positive regulation of tumor necrosis factor superfamily cytokine production	6.88e-16	7.23e-13
GO:0070664	GO_BiologicalProcess-GOA_23.02.2017_10h01	negative regulation of leukocyte proliferation	7.06e-16	7.41e-13
KEGG:05145	KEGG_01.03.2017	Toxoplasmosis	7.1e-16	7.44e-13
GO:0050868	GO_BiologicalProcess-GOA_23.02.2017_10h01	negative regulation of T cell activation	8.05e-16	8.43e-13
GO:0071887	GO_BiologicalProcess-GOA_23.02.2017_10h01	leukocyte apoptotic process	8.78e-16	9.19e-13
KEGG:04660	KEGG_01.03.2017	T cell receptor signaling pathway	8.92e-16	9.33e-13
GO:0098542	GO_BiologicalProcess-GOA_23.02.2017_10h01	defense response to other organism	9.71e-16	1.01e-12
GO:0051240	GO_BiologicalProcess-GOA_23.02.2017_10h01	positive regulation of multicellular organismal process	1.02e-15	1.06e-12
GO:0099600	GO_MolecularFunction-GOA_23.02.2017_10h01	transmembrane receptor activity	1.11e-15	1.16e-12
GO:0001818	GO_BiologicalProcess-GOA_23.02.2017_10h01	negative regulation of cytokine production	1.3e-15	1.35e-12
GO:0046640	GO_BiologicalProcess-GOA_23.02.2017_10h01	regulation of alpha-beta T cell proliferation	1.32e-15	1.38e-12
GO:0002821	GO_BiologicalProcess-GOA_23.02.2017_10h01	positive regulation of adaptive immune response	1.39e-15	1.44e-12
GO:0045621	GO_BiologicalProcess-GOA_23.02.2017_10h01	positive regulation of lymphocyte differentiation	1.39e-15	1.44e-12
GO:0072676	GO_BiologicalProcess-GOA_23.02.2017_10h01	lymphocyte migration	1.39e-15	1.44e-12
KEGG:04672	KEGG_01.03.2017	Intestinal immune network for IgA production	1.63e-15	1.69e-12
GO:0035556	GO_BiologicalProcess-GOA_23.02.2017_10h01	intracellular signal transduction	1.74e-15	1.8e-12
GO:0042119	GO_BiologicalProcess-GOA_23.02.2017_10h01	neutrophil activation	2.16e-15	2.24e-12
GO:0042108	GO_BiologicalProcess-GOA_23.02.2017_10h01	positive regulation of cytokine biosynthetic process	2.47e-15	2.56e-12
GO:0002228	GO_BiologicalProcess-GOA_23.02.2017_10h01	natural killer cell mediated immunity	4.47e-15	4.62e-12
GO:0031341	GO_BiologicalProcess-GOA_23.02.2017_10h01	regulation of cell killing	4.47e-15	4.62e-12
GO:1903038	GO_BiologicalProcess-GOA_23.02.2017_10h01	negative regulation of leukocyte cell-cell adhesion	5.3e-15	5.48e-12
GO:0046641	GO_BiologicalProcess-GOA_23.02.2017_10h01	positive regulation of alpha-beta T cell proliferation	6.19e-15	6.39e-12
GO:0002283	GO_BiologicalProcess-GOA_23.02.2017_10h01	neutrophil activation involved in immune response	6.43e-15	6.63e-12
GO:0043312	GO_BiologicalProcess-GOA_23.02.2017_10h01	neutrophil degranulation	6.43e-15	6.63e-12
GO:0016477	GO_BiologicalProcess-GOA_23.02.2017_10h01	cell migration	6.56e-15	6.76e-12
GO:0001910	GO_BiologicalProcess-GOA_23.02.2017_10h01	regulation of leukocyte mediated cytotoxicity	7.37e-15	7.58e-12
GO:0002474	GO_BiologicalProcess-GOA_23.02.2017_10h01	antigen processing and presentation of peptide antigen via MHC class I	8.25e-15	8.48e-12
GO:0043367	GO_BiologicalProcess-GOA_23.02.2017_10h01	CD4-positive, alpha-beta T cell differentiation	8.53e-15	8.76e-12
GO:0032395	GO_MolecularFunction-GOA_23.02.2017_10h01	MHC class II receptor activity	9.31e-15	9.55e-12
GO:2000106	GO_BiologicalProcess-GOA_23.02.2017_10h01	regulation of leukocyte apoptotic process	1.01e-14	1.03e-11
GO:0042590	GO_BiologicalProcess-GOA_23.02.2017_10h01	antigen processing and presentation of exogenous peptide antigen via MHC class I	1.43e-14	1.47e-11
KEGG:05166	KEGG_01.03.2017	HTLV-I infection	1.45e-14	1.48e-11
GO:0004896	GO_MolecularFunction-GOA_23.02.2017_10h01	cytokine receptor activity	1.6e-14	1.63e-11
GO:0002446	GO_BiologicalProcess-GOA_23.02.2017_10h01	neutrophil mediated immunity	1.75e-14	1.78e-11
GO:0071556	GO_CellularComponent-GOA_23.02.2017_10h01	integral component of lumenal side of endoplasmic reticulum membrane	1.89e-14	1.93e-11
GO:0098553	GO_CellularComponent-GOA_23.02.2017_10h01	lumenal side of endoplasmic reticulum membrane	1.89e-14	1.93e-11
KEGG:04380	KEGG_01.03.2017	Osteoclast differentiation	1.99e-14	2.03e-11
GO:0032680	GO_BiologicalProcess-GOA_23.02.2017_10h01	regulation of tumor necrosis factor production	2.38e-14	2.42e-11
GO:0044765	GO_BiologicalProcess-GOA_23.02.2017_10h01	single-organism transport	2.87e-14	2.92e-11
GO:0006968	GO_BiologicalProcess-GOA_23.02.2017_10h01	cellular defense response	2.88e-14	2.92e-11
GO:0002687	GO_BiologicalProcess-GOA_23.02.2017_10h01	positive regulation of leukocyte migration	3.01e-14	3.06e-11
GO:0072678	GO_BiologicalProcess-GOA_23.02.2017_10h01	T cell migration	3.05e-14	3.09e-11
GO:0048522	GO_BiologicalProcess-GOA_23.02.2017_10h01	positive regulation of cellular process	3.27e-14	3.31e-11
GO:0071222	GO_BiologicalProcess-GOA_23.02.2017_10h01	cellular response to lipopolysaccharide	3.45e-14	3.49e-11
GO:0043903	GO_BiologicalProcess-GOA_23.02.2017_10h01	regulation of symbiosis, encompassing mutualism through parasitism	3.51e-14	3.55e-11
GO:0050727	GO_BiologicalProcess-GOA_23.02.2017_10h01	regulation of inflammatory response	3.51e-14	3.55e-11
GO:0032640	GO_BiologicalProcess-GOA_23.02.2017_10h01	tumor necrosis factor production	4.36e-14	4.4e-11
GO:0002715	GO_BiologicalProcess-GOA_23.02.2017_10h01	regulation of natural killer cell mediated immunity	5.11e-14	5.16e-11
GO:0050792	GO_BiologicalProcess-GOA_23.02.2017_10h01	regulation of viral process	7.84e-14	7.9e-11
GO:0044403	GO_BiologicalProcess-GOA_23.02.2017_10h01	symbiosis, encompassing mutualism through parasitism	8.08e-14	8.13e-11
GO:0001772	GO_CellularComponent-GOA_23.02.2017_10h01	immunological synapse	8.17e-14	8.22e-11
GO:0016032	GO_BiologicalProcess-GOA_23.02.2017_10h01	viral process	8.74e-14	8.78e-11
GO:0031410	GO_CellularComponent-GOA_23.02.2017_10h01	cytoplasmic vesicle	8.82e-14	8.86e-11
GO:0071219	GO_BiologicalProcess-GOA_23.02.2017_10h01	cellular response to molecule of bacterial origin	9.32e-14	9.35e-11
GO:0097708	GO_CellularComponent-GOA_23.02.2017_10h01	intracellular vesicle	9.36e-14	9.38e-11
GO:0032760	GO_BiologicalProcess-GOA_23.02.2017_10h01	positive regulation of tumor necrosis factor production	1.02e-13	1.02e-10
GO:0043900	GO_BiologicalProcess-GOA_23.02.2017_10h01	regulation of multi-organism process	1.06e-13	1.06e-10
GO:0002831	GO_BiologicalProcess-GOA_23.02.2017_10h01	regulation of response to biotic stimulus	1.23e-13	1.23e-10
GO:0048870	GO_BiologicalProcess-GOA_23.02.2017_10h01	cell motility	1.64e-13	1.63e-10
GO:1903708	GO_BiologicalProcess-GOA_23.02.2017_10h01	positive regulation of hemopoiesis	1.69e-13	1.68e-10
GO:0070098	GO_BiologicalProcess-GOA_23.02.2017_10h01	chemokine-mediated signaling pathway	1.8e-13	1.79e-10
KEGG:05310	KEGG_01.03.2017	Asthma	1.98e-13	1.97e-10
GO:0071216	GO_BiologicalProcess-GOA_23.02.2017_10h01	cellular response to biotic stimulus	2.43e-13	2.42e-10
KEGG:05322	KEGG_01.03.2017	Systemic lupus erythematosus	2.99e-13	2.97e-10
GO:0031343	GO_BiologicalProcess-GOA_23.02.2017_10h01	positive regulation of cell killing	3.03e-13	3e-10
GO:0042605	GO_MolecularFunction-GOA_23.02.2017_10h01	peptide antigen binding	3.03e-13	3e-10
GO:0042267	GO_BiologicalProcess-GOA_23.02.2017_10h01	natural killer cell mediated cytotoxicity	3.54e-13	3.51e-10
GO:0034612	GO_BiologicalProcess-GOA_23.02.2017_10h01	response to tumor necrosis factor	4.17e-13	4.12e-10
GO:0002704	GO_BiologicalProcess-GOA_23.02.2017_10h01	negative regulation of leukocyte mediated immunity	4.47e-13	4.42e-10
GO:0032653	GO_BiologicalProcess-GOA_23.02.2017_10h01	regulation of interleukin-10 production	4.47e-13	4.42e-10
GO:0045058	GO_BiologicalProcess-GOA_23.02.2017_10h01	T cell selection	4.47e-13	4.42e-10
GO:0042287	GO_MolecularFunction-GOA_23.02.2017_10h01	MHC protein binding	4.55e-13	4.5e-10
GO:0042269	GO_BiologicalProcess-GOA_23.02.2017_10h01	regulation of natural killer cell mediated cytotoxicity	5.26e-13	5.19e-10
GO:0009967	GO_BiologicalProcess-GOA_23.02.2017_10h01	positive regulation of signal transduction	5.37e-13	5.3e-10
GO:0006935	GO_BiologicalProcess-GOA_23.02.2017_10h01	chemotaxis	5.7e-13	5.61e-10
GO:0042330	GO_BiologicalProcess-GOA_23.02.2017_10h01	taxis	6.06e-13	5.96e-10
GO:0050715	GO_BiologicalProcess-GOA_23.02.2017_10h01	positive regulation of cytokine secretion	6.3e-13	6.2e-10
GO:0002292	GO_BiologicalProcess-GOA_23.02.2017_10h01	T cell differentiation involved in immune response	6.49e-13	6.37e-10
GO:0098802	GO_CellularComponent-GOA_23.02.2017_10h01	plasma membrane receptor complex	6.65e-13	6.52e-10
GO:0002688	GO_BiologicalProcess-GOA_23.02.2017_10h01	regulation of leukocyte chemotaxis	7.56e-13	7.41e-10
GO:0002218	GO_BiologicalProcess-GOA_23.02.2017_10h01	activation of innate immune response	8.44e-13	8.27e-10
GO:0032613	GO_BiologicalProcess-GOA_23.02.2017_10h01	interleukin-10 production	8.79e-13	8.59e-10
GO:0042088	GO_BiologicalProcess-GOA_23.02.2017_10h01	T-helper 1 type immune response	9.9e-13	9.67e-10
GO:0002690	GO_BiologicalProcess-GOA_23.02.2017_10h01	positive regulation of leukocyte chemotaxis	1.06e-12	1.03e-09
GO:0002479	GO_BiologicalProcess-GOA_23.02.2017_10h01	antigen processing and presentation of exogenous peptide antigen via MHC class I, TAP-dependent	1.08e-12	1.05e-09
GO:0001912	GO_BiologicalProcess-GOA_23.02.2017_10h01	positive regulation of leukocyte mediated cytotoxicity	1.29e-12	1.26e-09
GO:0008284	GO_BiologicalProcess-GOA_23.02.2017_10h01	positive regulation of cell proliferation	1.46e-12	1.42e-09
GO:0097529	GO_BiologicalProcess-GOA_23.02.2017_10h01	myeloid leukocyte migration	1.64e-12	1.59e-09
GO:0045582	GO_BiologicalProcess-GOA_23.02.2017_10h01	positive regulation of T cell differentiation	1.99e-12	1.93e-09
GO:0002507	GO_BiologicalProcess-GOA_23.02.2017_10h01	tolerance induction	2.07e-12	2.01e-09
GO:0002758	GO_BiologicalProcess-GOA_23.02.2017_10h01	innate immune response-activating signal transduction	2.27e-12	2.2e-09
GO:1902533	GO_BiologicalProcess-GOA_23.02.2017_10h01	positive regulation of intracellular signal transduction	2.36e-12	2.29e-09
GO:0009306	GO_BiologicalProcess-GOA_23.02.2017_10h01	protein secretion	2.91e-12	2.81e-09
KEGG:05340	KEGG_01.03.2017	Primary immunodeficiency	2.98e-12	2.88e-09
GO:0050688	GO_BiologicalProcess-GOA_23.02.2017_10h01	regulation of defense response to virus	5.19e-12	5.01e-09
GO:0002790	GO_BiologicalProcess-GOA_23.02.2017_10h01	peptide secretion	5.58e-12	5.38e-09
GO:0012506	GO_CellularComponent-GOA_23.02.2017_10h01	vesicle membrane	5.98e-12	5.76e-09
GO:0048247	GO_BiologicalProcess-GOA_23.02.2017_10h01	lymphocyte chemotaxis	7.32e-12	7.04e-09
GO:2000403	GO_BiologicalProcess-GOA_23.02.2017_10h01	positive regulation of lymphocyte migration	7.73e-12	7.43e-09
GO:0030659	GO_CellularComponent-GOA_23.02.2017_10h01	cytoplasmic vesicle membrane	8.22e-12	7.89e-09
GO:0050708	GO_BiologicalProcess-GOA_23.02.2017_10h01	regulation of protein secretion	8.32e-12	7.98e-09
GO:0071356	GO_BiologicalProcess-GOA_23.02.2017_10h01	cellular response to tumor necrosis factor	8.82e-12	8.45e-09
GO:0016192	GO_BiologicalProcess-GOA_23.02.2017_10h01	vesicle-mediated transport	1.04e-11	9.93e-09
GO:0022408	GO_BiologicalProcess-GOA_23.02.2017_10h01	negative regulation of cell-cell adhesion	1.12e-11	1.07e-08
KEGG:05164	KEGG_01.03.2017	Influenza A	1.25e-11	1.2e-08
GO:2000514	GO_BiologicalProcess-GOA_23.02.2017_10h01	regulation of CD4-positive, alpha-beta T cell activation	1.34e-11	1.28e-08
GO:0002791	GO_BiologicalProcess-GOA_23.02.2017_10h01	regulation of peptide secretion	1.41e-11	1.34e-08
GO:0032655	GO_BiologicalProcess-GOA_23.02.2017_10h01	regulation of interleukin-12 production	1.46e-11	1.39e-08
GO:0033209	GO_BiologicalProcess-GOA_23.02.2017_10h01	tumor necrosis factor-mediated signaling pathway	1.61e-11	1.53e-08
GO:0097530	GO_BiologicalProcess-GOA_23.02.2017_10h01	granulocyte migration	1.72e-11	1.63e-08
GO:0070227	GO_BiologicalProcess-GOA_23.02.2017_10h01	lymphocyte apoptotic process	1.88e-11	1.78e-08
GO:0010647	GO_BiologicalProcess-GOA_23.02.2017_10h01	positive regulation of cell communication	1.95e-11	1.85e-08
GO:0002294	GO_BiologicalProcess-GOA_23.02.2017_10h01	CD4-positive, alpha-beta T cell differentiation involved in immune response	1.97e-11	1.86e-08
GO:0002287	GO_BiologicalProcess-GOA_23.02.2017_10h01	alpha-beta T cell activation involved in immune response	2.63e-11	2.49e-08
GO:0002293	GO_BiologicalProcess-GOA_23.02.2017_10h01	alpha-beta T cell differentiation involved in immune response	2.63e-11	2.49e-08
GO:0032615	GO_BiologicalProcess-GOA_23.02.2017_10h01	interleukin-12 production	2.63e-11	2.49e-08
GO:0010818	GO_BiologicalProcess-GOA_23.02.2017_10h01	T cell chemotaxis	2.65e-11	2.51e-08
GO:2000516	GO_BiologicalProcess-GOA_23.02.2017_10h01	positive regulation of CD4-positive, alpha-beta T cell activation	3.48e-11	3.28e-08
GO:0023056	GO_BiologicalProcess-GOA_23.02.2017_10h01	positive regulation of signaling	3.69e-11	3.48e-08
GO:0051241	GO_BiologicalProcess-GOA_23.02.2017_10h01	negative regulation of multicellular organismal process	3.92e-11	3.69e-08
GO:0070228	GO_BiologicalProcess-GOA_23.02.2017_10h01	regulation of lymphocyte apoptotic process	4.5e-11	4.24e-08
GO:0042130	GO_BiologicalProcess-GOA_23.02.2017_10h01	negative regulation of T cell proliferation	4.61e-11	4.33e-08
GO:0046637	GO_BiologicalProcess-GOA_23.02.2017_10h01	regulation of alpha-beta T cell differentiation	4.61e-11	4.33e-08
GO:0050864	GO_BiologicalProcess-GOA_23.02.2017_10h01	regulation of B cell activation	5.01e-11	4.7e-08
GO:0042113	GO_BiologicalProcess-GOA_23.02.2017_10h01	B cell activation	5.7e-11	5.34e-08
GO:0050921	GO_BiologicalProcess-GOA_23.02.2017_10h01	positive regulation of chemotaxis	6.22e-11	5.83e-08
GO:2000147	GO_BiologicalProcess-GOA_23.02.2017_10h01	positive regulation of cell motility	6.57e-11	6.15e-08
GO:0030099	GO_BiologicalProcess-GOA_23.02.2017_10h01	myeloid cell differentiation	7.1e-11	6.64e-08
GO:0030335	GO_BiologicalProcess-GOA_23.02.2017_10h01	positive regulation of cell migration	8.92e-11	8.32e-08
GO:0007249	GO_BiologicalProcess-GOA_23.02.2017_10h01	I-kappaB kinase/NF-kappaB signaling	8.91e-11	8.32e-08
GO:0098797	GO_CellularComponent-GOA_23.02.2017_10h01	plasma membrane protein complex	1.06e-10	9.85e-08
GO:1990266	GO_BiologicalProcess-GOA_23.02.2017_10h01	neutrophil migration	1.15e-10	1.07e-07
GO:0007162	GO_BiologicalProcess-GOA_23.02.2017_10h01	negative regulation of cell adhesion	1.23e-10	1.14e-07
GO:2000107	GO_BiologicalProcess-GOA_23.02.2017_10h01	negative regulation of leukocyte apoptotic process	1.25e-10	1.16e-07
GO:0051272	GO_BiologicalProcess-GOA_23.02.2017_10h01	positive regulation of cellular component movement	1.34e-10	1.24e-07
GO:0040017	GO_BiologicalProcess-GOA_23.02.2017_10h01	positive regulation of locomotion	1.59e-10	1.48e-07
GO:0012507	GO_CellularComponent-GOA_23.02.2017_10h01	ER to Golgi transport vesicle membrane	1.68e-10	1.56e-07
GO:0031663	GO_BiologicalProcess-GOA_23.02.2017_10h01	lipopolysaccharide-mediated signaling pathway	1.68e-10	1.56e-07
GO:0051336	GO_BiologicalProcess-GOA_23.02.2017_10h01	regulation of hydrolase activity	1.78e-10	1.65e-07
GO:0050729	GO_BiologicalProcess-GOA_23.02.2017_10h01	positive regulation of inflammatory response	1.87e-10	1.73e-07
GO:1903530	GO_BiologicalProcess-GOA_23.02.2017_10h01	regulation of secretion by cell	1.91e-10	1.76e-07
GO:0043085	GO_BiologicalProcess-GOA_23.02.2017_10h01	positive regulation of catalytic activity	2.12e-10	1.95e-07
KEGG:04064	KEGG_01.03.2017	NF-kappa B signaling pathway	2.2e-10	2.03e-07
GO:0006915	GO_BiologicalProcess-GOA_23.02.2017_10h01	apoptotic process	2.43e-10	2.24e-07
GO:0042105	GO_CellularComponent-GOA_23.02.2017_10h01	alpha-beta T cell receptor complex	2.52e-10	2.31e-07
GO:0002698	GO_BiologicalProcess-GOA_23.02.2017_10h01	negative regulation of immune effector process	2.57e-10	2.36e-07
GO:0030593	GO_BiologicalProcess-GOA_23.02.2017_10h01	neutrophil chemotaxis	2.61e-10	2.39e-07
GO:0036037	GO_BiologicalProcess-GOA_23.02.2017_10h01	CD8-positive, alpha-beta T cell activation	2.87e-10	2.63e-07
GO:1901623	GO_BiologicalProcess-GOA_23.02.2017_10h01	regulation of lymphocyte chemotaxis	2.87e-10	2.63e-07
GO:0005125	GO_MolecularFunction-GOA_23.02.2017_10h01	cytokine activity	2.99e-10	2.73e-07
GO:0019886	GO_BiologicalProcess-GOA_23.02.2017_10h01	antigen processing and presentation of exogenous peptide antigen via MHC class II	3.09e-10	2.83e-07
GO:0032623	GO_BiologicalProcess-GOA_23.02.2017_10h01	interleukin-2 production	3.43e-10	3.13e-07
GO:0051046	GO_BiologicalProcess-GOA_23.02.2017_10h01	regulation of secretion	3.47e-10	3.17e-07
GO:0019724	GO_BiologicalProcess-GOA_23.02.2017_10h01	B cell mediated immunity	4.33e-10	3.94e-07
GO:0045637	GO_BiologicalProcess-GOA_23.02.2017_10h01	regulation of myeloid cell differentiation	4.39e-10	4e-07
GO:0097028	GO_BiologicalProcess-GOA_23.02.2017_10h01	dendritic cell differentiation	4.44e-10	4.04e-07
GO:0044093	GO_BiologicalProcess-GOA_23.02.2017_10h01	positive regulation of molecular function	4.82e-10	4.38e-07
GO:0032663	GO_BiologicalProcess-GOA_23.02.2017_10h01	regulation of interleukin-2 production	4.87e-10	4.41e-07
GO:0002495	GO_BiologicalProcess-GOA_23.02.2017_10h01	antigen processing and presentation of peptide antigen via MHC class II	5.08e-10	4.6e-07
GO:0002643	GO_BiologicalProcess-GOA_23.02.2017_10h01	regulation of tolerance induction	5.1e-10	4.62e-07
GO:0002717	GO_BiologicalProcess-GOA_23.02.2017_10h01	positive regulation of natural killer cell mediated immunity	5.1e-10	4.62e-07
GO:0042288	GO_MolecularFunction-GOA_23.02.2017_10h01	MHC class I protein binding	5.1e-10	4.62e-07
GO:0045576	GO_BiologicalProcess-GOA_23.02.2017_10h01	mast cell activation	5.39e-10	4.87e-07
GO:0051345	GO_BiologicalProcess-GOA_23.02.2017_10h01	positive regulation of hydrolase activity	5.85e-10	5.29e-07
GO:2001185	GO_BiologicalProcess-GOA_23.02.2017_10h01	regulation of CD8-positive, alpha-beta T cell activation	7.06e-10	6.37e-07
GO:0030141	GO_CellularComponent-GOA_23.02.2017_10h01	secretory granule	7.34e-10	6.61e-07
GO:0050920	GO_BiologicalProcess-GOA_23.02.2017_10h01	regulation of chemotaxis	7.42e-10	6.68e-07
GO:0012501	GO_BiologicalProcess-GOA_23.02.2017_10h01	programmed cell death	7.47e-10	6.71e-07
GO:0002707	GO_BiologicalProcess-GOA_23.02.2017_10h01	negative regulation of lymphocyte mediated immunity	8.11e-10	7.28e-07
GO:0038093	GO_BiologicalProcess-GOA_23.02.2017_10h01	Fc receptor signaling pathway	8.24e-10	7.39e-07
GO:0050790	GO_BiologicalProcess-GOA_23.02.2017_10h01	regulation of catalytic activity	8.57e-10	7.68e-07
GO:0023023	GO_MolecularFunction-GOA_23.02.2017_10h01	MHC protein complex binding	8.73e-10	7.81e-07
GO:0042094	GO_BiologicalProcess-GOA_23.02.2017_10h01	interleukin-2 biosynthetic process	8.73e-10	7.81e-07
GO:0033993	GO_BiologicalProcess-GOA_23.02.2017_10h01	response to lipid	8.82e-10	7.89e-07
GO:0030101	GO_BiologicalProcess-GOA_23.02.2017_10h01	natural killer cell activation	8.91e-10	7.96e-07
GO:0002504	GO_BiologicalProcess-GOA_23.02.2017_10h01	antigen processing and presentation of peptide or polysaccharide antigen via MHC class II	9.55e-10	8.52e-07
KEGG:04620	KEGG_01.03.2017	Toll-like receptor signaling pathway	9.55e-10	8.52e-07
GO:0030666	GO_CellularComponent-GOA_23.02.2017_10h01	endocytic vesicle membrane	9.66e-10	8.6e-07
GO:0030134	GO_CellularComponent-GOA_23.02.2017_10h01	ER to Golgi transport vesicle	1.07e-09	9.56e-07
GO:0043370	GO_BiologicalProcess-GOA_23.02.2017_10h01	regulation of CD4-positive, alpha-beta T cell differentiation	1.13e-09	1e-06
GO:1902531	GO_BiologicalProcess-GOA_23.02.2017_10h01	regulation of intracellular signal transduction	1.16e-09	1.03e-06
GO:0001773	GO_BiologicalProcess-GOA_23.02.2017_10h01	myeloid dendritic cell activation	1.26e-09	1.11e-06
GO:0071621	GO_BiologicalProcess-GOA_23.02.2017_10h01	granulocyte chemotaxis	1.49e-09	1.32e-06
GO:2000401	GO_BiologicalProcess-GOA_23.02.2017_10h01	regulation of lymphocyte migration	1.55e-09	1.37e-06
GO:0016064	GO_BiologicalProcess-GOA_23.02.2017_10h01	immunoglobulin mediated immune response	1.64e-09	1.45e-06
GO:0002517	GO_BiologicalProcess-GOA_23.02.2017_10h01	T cell tolerance induction	1.69e-09	1.49e-06
GO:0000323	GO_CellularComponent-GOA_23.02.2017_10h01	lytic vacuole	1.91e-09	1.68e-06
GO:0005764	GO_CellularComponent-GOA_23.02.2017_10h01	lysosome	1.91e-09	1.68e-06
GO:0002573	GO_BiologicalProcess-GOA_23.02.2017_10h01	myeloid leukocyte differentiation	2.01e-09	1.77e-06
GO:0030139	GO_CellularComponent-GOA_23.02.2017_10h01	endocytic vesicle	2.11e-09	1.86e-06
GO:0002886	GO_BiologicalProcess-GOA_23.02.2017_10h01	regulation of myeloid leukocyte mediated immunity	2.11e-09	1.86e-06
GO:0002456	GO_BiologicalProcess-GOA_23.02.2017_10h01	T cell mediated immunity	2.21e-09	1.94e-06
GO:0042093	GO_BiologicalProcess-GOA_23.02.2017_10h01	T-helper cell differentiation	2.33e-09	2.04e-06
GO:0043368	GO_BiologicalProcess-GOA_23.02.2017_10h01	positive T cell selection	2.66e-09	2.33e-06
GO:0006909	GO_BiologicalProcess-GOA_23.02.2017_10h01	phagocytosis	2.69e-09	2.35e-06
GO:0045335	GO_CellularComponent-GOA_23.02.2017_10h01	phagocytic vesicle	2.69e-09	2.35e-06
GO:0033077	GO_BiologicalProcess-GOA_23.02.2017_10h01	T cell differentiation in thymus	2.8e-09	2.44e-06
GO:0030667	GO_CellularComponent-GOA_23.02.2017_10h01	secretory granule membrane	2.93e-09	2.55e-06
GO:0050854	GO_BiologicalProcess-GOA_23.02.2017_10h01	regulation of antigen receptor-mediated signaling pathway	2.99e-09	2.61e-06
GO:0050714	GO_BiologicalProcess-GOA_23.02.2017_10h01	positive regulation of protein secretion	3.01e-09	2.62e-06
GO:0002577	GO_BiologicalProcess-GOA_23.02.2017_10h01	regulation of antigen processing and presentation	3.11e-09	2.71e-06
GO:0030888	GO_BiologicalProcess-GOA_23.02.2017_10h01	regulation of B cell proliferation	3.16e-09	2.74e-06
GO:0042981	GO_BiologicalProcess-GOA_23.02.2017_10h01	regulation of apoptotic process	3.35e-09	2.9e-06
GO:0006928	GO_BiologicalProcess-GOA_23.02.2017_10h01	movement of cell or subcellular component	3.73e-09	3.23e-06
GO:0045824	GO_BiologicalProcess-GOA_23.02.2017_10h01	negative regulation of innate immune response	3.8e-09	3.29e-06
GO:0043122	GO_BiologicalProcess-GOA_23.02.2017_10h01	regulation of I-kappaB kinase/NF-kappaB signaling	3.88e-09	3.35e-06
GO:0043067	GO_BiologicalProcess-GOA_23.02.2017_10h01	regulation of programmed cell death	4.37e-09	3.77e-06
GO:0019955	GO_MolecularFunction-GOA_23.02.2017_10h01	cytokine binding	4.78e-09	4.12e-06
GO:0023026	GO_MolecularFunction-GOA_23.02.2017_10h01	MHC class II protein complex binding	5.48e-09	4.72e-06
GO:0045076	GO_BiologicalProcess-GOA_23.02.2017_10h01	regulation of interleukin-2 biosynthetic process	5.48e-09	4.72e-06
GO:0045954	GO_BiologicalProcess-GOA_23.02.2017_10h01	positive regulation of natural killer cell mediated cytotoxicity	5.48e-09	4.72e-06
GO:0043372	GO_BiologicalProcess-GOA_23.02.2017_10h01	positive regulation of CD4-positive, alpha-beta T cell differentiation	5.54e-09	4.77e-06
GO:0005126	GO_MolecularFunction-GOA_23.02.2017_10h01	cytokine receptor binding	5.77e-09	4.96e-06
GO:0048872	GO_BiologicalProcess-GOA_23.02.2017_10h01	homeostasis of number of cells	5.9e-09	5.06e-06
GO:0042379	GO_MolecularFunction-GOA_23.02.2017_10h01	chemokine receptor binding	5.9e-09	5.06e-06
GO:0002291	GO_BiologicalProcess-GOA_23.02.2017_10h01	T cell activation via T cell receptor contact with antigen bound to MHC molecule on antigen presenting cell	6.75e-09	5.78e-06
KEGG:05162	KEGG_01.03.2017	Measles	7.9e-09	6.76e-06
GO:0005773	GO_CellularComponent-GOA_23.02.2017_10h01	vacuole	8.99e-09	7.67e-06
KEGG:05169	KEGG_01.03.2017	Epstein-Barr virus infection	9.45e-09	8.06e-06
GO:0009966	GO_BiologicalProcess-GOA_23.02.2017_10h01	regulation of signal transduction	9.48e-09	8.08e-06
GO:0002361	GO_BiologicalProcess-GOA_23.02.2017_10h01	CD4-positive, CD25-positive, alpha-beta regulatory T cell differentiation	1.01e-08	8.57e-06
GO:0002700	GO_BiologicalProcess-GOA_23.02.2017_10h01	regulation of production of molecular mediator of immune response	1.04e-08	8.8e-06
GO:0018108	GO_BiologicalProcess-GOA_23.02.2017_10h01	peptidyl-tyrosine phosphorylation	1.15e-08	9.75e-06
GO:0018212	GO_BiologicalProcess-GOA_23.02.2017_10h01	peptidyl-tyrosine modification	1.29e-08	1.1e-05
GO:0002793	GO_BiologicalProcess-GOA_23.02.2017_10h01	positive regulation of peptide secretion	1.29e-08	1.1e-05
GO:0032633	GO_BiologicalProcess-GOA_23.02.2017_10h01	interleukin-4 production	1.36e-08	1.15e-05
GO:0060337	GO_BiologicalProcess-GOA_23.02.2017_10h01	type I interferon signaling pathway	1.39e-08	1.17e-05
GO:0071357	GO_BiologicalProcess-GOA_23.02.2017_10h01	cellular response to type I interferon	1.39e-08	1.17e-05
GO:0002709	GO_BiologicalProcess-GOA_23.02.2017_10h01	regulation of T cell mediated immunity	1.49e-08	1.25e-05
GO:0070231	GO_BiologicalProcess-GOA_23.02.2017_10h01	T cell apoptotic process	1.49e-08	1.25e-05
GO:2000406	GO_BiologicalProcess-GOA_23.02.2017_10h01	positive regulation of T cell migration	1.51e-08	1.27e-05
GO:2000145	GO_BiologicalProcess-GOA_23.02.2017_10h01	regulation of cell motility	1.66e-08	1.4e-05
GO:0030334	GO_BiologicalProcess-GOA_23.02.2017_10h01	regulation of cell migration	1.84e-08	1.55e-05
GO:0002664	GO_BiologicalProcess-GOA_23.02.2017_10h01	regulation of T cell tolerance induction	1.85e-08	1.55e-05
GO:0042612	GO_CellularComponent-GOA_23.02.2017_10h01	MHC class I protein complex	1.85e-08	1.55e-05
GO:0008219	GO_BiologicalProcess-GOA_23.02.2017_10h01	cell death	1.86e-08	1.56e-05
GO:0071674	GO_BiologicalProcess-GOA_23.02.2017_10h01	mononuclear cell migration	1.92e-08	1.61e-05
GO:0030662	GO_CellularComponent-GOA_23.02.2017_10h01	coated vesicle membrane	1.97e-08	1.65e-05
GO:0032403	GO_MolecularFunction-GOA_23.02.2017_10h01	protein complex binding	2.05e-08	1.71e-05
GO:0032675	GO_BiologicalProcess-GOA_23.02.2017_10h01	regulation of interleukin-6 production	2.2e-08	1.84e-05
GO:0034340	GO_BiologicalProcess-GOA_23.02.2017_10h01	response to type I interferon	2.25e-08	1.88e-05
GO:0070232	GO_BiologicalProcess-GOA_23.02.2017_10h01	regulation of T cell apoptotic process	2.42e-08	2.01e-05
GO:2000026	GO_BiologicalProcess-GOA_23.02.2017_10h01	regulation of multicellular organismal development	2.44e-08	2.03e-05
GO:0032814	GO_BiologicalProcess-GOA_23.02.2017_10h01	regulation of natural killer cell activation	2.48e-08	2.06e-05
GO:0090087	GO_BiologicalProcess-GOA_23.02.2017_10h01	regulation of peptide transport	3.06e-08	2.54e-05
GO:0051223	GO_BiologicalProcess-GOA_23.02.2017_10h01	regulation of protein transport	3.32e-08	2.75e-05
GO:0043383	GO_BiologicalProcess-GOA_23.02.2017_10h01	negative T cell selection	3.39e-08	2.81e-05
GO:0099503	GO_CellularComponent-GOA_23.02.2017_10h01	secretory vesicle	3.63e-08	3e-05
GO:0032660	GO_BiologicalProcess-GOA_23.02.2017_10h01	regulation of interleukin-17 production	3.66e-08	3.03e-05
GO:0031348	GO_BiologicalProcess-GOA_23.02.2017_10h01	negative regulation of defense response	3.95e-08	3.26e-05
KEGG:05142	KEGG_01.03.2017	Chagas disease (American trypanosomiasis)	4.08e-08	3.36e-05
GO:0043300	GO_BiologicalProcess-GOA_23.02.2017_10h01	regulation of leukocyte degranulation	4.14e-08	3.41e-05
GO:0046638	GO_BiologicalProcess-GOA_23.02.2017_10h01	positive regulation of alpha-beta T cell differentiation	4.14e-08	3.41e-05
GO:0008009	GO_MolecularFunction-GOA_23.02.2017_10h01	chemokine activity	4.56e-08	3.75e-05
GO:0032673	GO_BiologicalProcess-GOA_23.02.2017_10h01	regulation of interleukin-4 production	4.78e-08	3.92e-05
GO:2001198	GO_BiologicalProcess-GOA_23.02.2017_10h01	regulation of dendritic cell differentiation	4.85e-08	3.98e-05
GO:0002761	GO_BiologicalProcess-GOA_23.02.2017_10h01	regulation of myeloid leukocyte differentiation	5.3e-08	4.34e-05
GO:0002224	GO_BiologicalProcess-GOA_23.02.2017_10h01	toll-like receptor signaling pathway	5.46e-08	4.47e-05
GO:0001914	GO_BiologicalProcess-GOA_23.02.2017_10h01	regulation of T cell mediated cytotoxicity	5.49e-08	4.49e-05
GO:0045061	GO_BiologicalProcess-GOA_23.02.2017_10h01	thymic T cell selection	5.49e-08	4.49e-05
GO:0071800	GO_BiologicalProcess-GOA_23.02.2017_10h01	podosome assembly	5.49e-08	4.49e-05
GO:0019883	GO_BiologicalProcess-GOA_23.02.2017_10h01	antigen processing and presentation of endogenous antigen	5.9e-08	4.81e-05
GO:2000564	GO_BiologicalProcess-GOA_23.02.2017_10h01	regulation of CD8-positive, alpha-beta T cell proliferation	5.92e-08	4.82e-05
GO:2001187	GO_BiologicalProcess-GOA_23.02.2017_10h01	positive regulation of CD8-positive, alpha-beta T cell activation	5.92e-08	4.82e-05
GO:0032635	GO_BiologicalProcess-GOA_23.02.2017_10h01	interleukin-6 production	5.97e-08	4.86e-05
GO:0050869	GO_BiologicalProcess-GOA_23.02.2017_10h01	negative regulation of B cell activation	6.5e-08	5.29e-05
GO:0002825	GO_BiologicalProcess-GOA_23.02.2017_10h01	regulation of T-helper 1 type immune response	8.06e-08	6.54e-05
GO:0032753	GO_BiologicalProcess-GOA_23.02.2017_10h01	positive regulation of interleukin-4 production	8.06e-08	6.54e-05
GO:0030669	GO_CellularComponent-GOA_23.02.2017_10h01	clathrin-coated endocytic vesicle membrane	8.57e-08	6.95e-05
GO:0032689	GO_BiologicalProcess-GOA_23.02.2017_10h01	negative regulation of interferon-gamma production	8.74e-08	7.08e-05
GO:0050793	GO_BiologicalProcess-GOA_23.02.2017_10h01	regulation of developmental process	9.42e-08	7.62e-05
GO:0010941	GO_BiologicalProcess-GOA_23.02.2017_10h01	regulation of cell death	9.49e-08	7.67e-05
GO:0045066	GO_BiologicalProcess-GOA_23.02.2017_10h01	regulatory T cell differentiation	9.81e-08	7.92e-05
GO:0010819	GO_BiologicalProcess-GOA_23.02.2017_10h01	regulation of T cell chemotaxis	1.04e-07	8.42e-05
GO:0038083	GO_BiologicalProcess-GOA_23.02.2017_10h01	peptidyl-tyrosine autophosphorylation	1.05e-07	8.42e-05
GO:0045577	GO_BiologicalProcess-GOA_23.02.2017_10h01	regulation of B cell differentiation	1.16e-07	9.32e-05
GO:2000404	GO_BiologicalProcess-GOA_23.02.2017_10h01	regulation of T cell migration	1.16e-07	9.32e-05
GO:1903707	GO_BiologicalProcess-GOA_23.02.2017_10h01	negative regulation of hemopoiesis	1.2e-07	9.6e-05
GO:0002221	GO_BiologicalProcess-GOA_23.02.2017_10h01	pattern recognition receptor signaling pathway	1.46e-07	0.000117
GO:0050702	GO_BiologicalProcess-GOA_23.02.2017_10h01	interleukin-1 beta secretion	1.53e-07	0.000123
GO:0004715	GO_MolecularFunction-GOA_23.02.2017_10h01	non-membrane spanning protein tyrosine kinase activity	1.54e-07	0.000123
GO:0032693	GO_BiologicalProcess-GOA_23.02.2017_10h01	negative regulation of interleukin-10 production	1.57e-07	0.000125
GO:0042095	GO_BiologicalProcess-GOA_23.02.2017_10h01	interferon-gamma biosynthetic process	1.57e-07	0.000125
GO:0070201	GO_BiologicalProcess-GOA_23.02.2017_10h01	regulation of establishment of protein localization	1.6e-07	0.000128
GO:0032620	GO_BiologicalProcess-GOA_23.02.2017_10h01	interleukin-17 production	1.64e-07	0.000131
GO:0002712	GO_BiologicalProcess-GOA_23.02.2017_10h01	regulation of B cell mediated immunity	1.74e-07	0.000138
GO:0002889	GO_BiologicalProcess-GOA_23.02.2017_10h01	regulation of immunoglobulin mediated immune response	1.74e-07	0.000138
GO:0002718	GO_BiologicalProcess-GOA_23.02.2017_10h01	regulation of cytokine production involved in immune response	1.95e-07	0.000155
GO:0002396	GO_BiologicalProcess-GOA_23.02.2017_10h01	MHC protein complex assembly	2.03e-07	0.000161
GO:0035740	GO_BiologicalProcess-GOA_23.02.2017_10h01	CD8-positive, alpha-beta T cell proliferation	2.03e-07	0.000161
GO:1902715	GO_BiologicalProcess-GOA_23.02.2017_10h01	positive regulation of interferon-gamma secretion	2.03e-07	0.000161
GO:0045086	GO_BiologicalProcess-GOA_23.02.2017_10h01	positive regulation of interleukin-2 biosynthetic process	2.04e-07	0.000162
GO:0030665	GO_CellularComponent-GOA_23.02.2017_10h01	clathrin-coated vesicle membrane	2.08e-07	0.000164
GO:0001637	GO_MolecularFunction-GOA_23.02.2017_10h01	G-protein coupled chemoattractant receptor activity	2.28e-07	0.00018
GO:0004950	GO_MolecularFunction-GOA_23.02.2017_10h01	chemokine receptor activity	2.28e-07	0.00018
GO:0051247	GO_BiologicalProcess-GOA_23.02.2017_10h01	positive regulation of protein metabolic process	2.31e-07	0.000183
GO:0032845	GO_BiologicalProcess-GOA_23.02.2017_10h01	negative regulation of homeostatic process	2.54e-07	0.000201
GO:0050856	GO_BiologicalProcess-GOA_23.02.2017_10h01	regulation of T cell receptor signaling pathway	2.58e-07	0.000203
GO:0043123	GO_BiologicalProcess-GOA_23.02.2017_10h01	positive regulation of I-kappaB kinase/NF-kappaB signaling	2.67e-07	0.00021
GO:0002367	GO_BiologicalProcess-GOA_23.02.2017_10h01	cytokine production involved in immune response	2.71e-07	0.000213
GO:0098588	GO_CellularComponent-GOA_23.02.2017_10h01	bounding membrane of organelle	2.73e-07	0.000214
GO:0051270	GO_BiologicalProcess-GOA_23.02.2017_10h01	regulation of cellular component movement	2.8e-07	0.000219
GO:0040012	GO_BiologicalProcess-GOA_23.02.2017_10h01	regulation of locomotion	2.86e-07	0.000224
GO:0006959	GO_BiologicalProcess-GOA_23.02.2017_10h01	humoral immune response	2.88e-07	0.000226
GO:1902106	GO_BiologicalProcess-GOA_23.02.2017_10h01	negative regulation of leukocyte differentiation	3.1e-07	0.000242
GO:0050706	GO_BiologicalProcess-GOA_23.02.2017_10h01	regulation of interleukin-1 beta secretion	3.12e-07	0.000243
GO:0002437	GO_BiologicalProcess-GOA_23.02.2017_10h01	inflammatory response to antigenic stimulus	3.27e-07	0.000255
GO:0002820	GO_BiologicalProcess-GOA_23.02.2017_10h01	negative regulation of adaptive immune response	3.3e-07	0.000257
GO:0048020	GO_MolecularFunction-GOA_23.02.2017_10h01	CCR chemokine receptor binding	3.3e-07	0.000257
GO:0050857	GO_BiologicalProcess-GOA_23.02.2017_10h01	positive regulation of antigen receptor-mediated signaling pathway	3.66e-07	0.000284
GO:0002483	GO_BiologicalProcess-GOA_23.02.2017_10h01	antigen processing and presentation of endogenous peptide antigen	3.72e-07	0.000288
GO:0002716	GO_BiologicalProcess-GOA_23.02.2017_10h01	negative regulation of natural killer cell mediated immunity	3.72e-07	0.000288
GO:0050710	GO_BiologicalProcess-GOA_23.02.2017_10h01	negative regulation of cytokine secretion	4e-07	0.00031
GO:0043547	GO_BiologicalProcess-GOA_23.02.2017_10h01	positive regulation of GTPase activity	4.02e-07	0.000311
GO:0034124	GO_BiologicalProcess-GOA_23.02.2017_10h01	regulation of MyD88-dependent toll-like receptor signaling pathway	4.02e-07	0.000311
KEGG:05133	KEGG_01.03.2017	Pertussis	4.22e-07	0.000326
GO:0051050	GO_BiologicalProcess-GOA_23.02.2017_10h01	positive regulation of transport	4.51e-07	0.000348
KEGG:04630	KEGG_01.03.2017	Jak-STAT signaling pathway	4.54e-07	0.00035
GO:0050701	GO_BiologicalProcess-GOA_23.02.2017_10h01	interleukin-1 secretion	5.3e-07	0.000407
GO:0042608	GO_MolecularFunction-GOA_23.02.2017_10h01	T cell receptor binding	5.3e-07	0.000407
GO:0070372	GO_BiologicalProcess-GOA_23.02.2017_10h01	regulation of ERK1 and ERK2 cascade	5.36e-07	0.000411
GO:0032844	GO_BiologicalProcess-GOA_23.02.2017_10h01	regulation of homeostatic process	5.57e-07	0.000427
GO:0001913	GO_BiologicalProcess-GOA_23.02.2017_10h01	T cell mediated cytotoxicity	5.61e-07	0.000429
GO:0070371	GO_BiologicalProcess-GOA_23.02.2017_10h01	ERK1 and ERK2 cascade	5.71e-07	0.000436
GO:0042100	GO_BiologicalProcess-GOA_23.02.2017_10h01	B cell proliferation	5.98e-07	0.000457
GO:0030135	GO_CellularComponent-GOA_23.02.2017_10h01	coated vesicle	6.09e-07	0.000464
GO:1901700	GO_BiologicalProcess-GOA_23.02.2017_10h01	response to oxygen-containing compound	6.19e-07	0.000471
GO:0001608	GO_MolecularFunction-GOA_23.02.2017_10h01	G-protein coupled nucleotide receptor activity	6.36e-07	0.000484
GO:0035589	GO_BiologicalProcess-GOA_23.02.2017_10h01	G-protein coupled purinergic nucleotide receptor signaling pathway	6.36e-07	0.000484
GO:0045028	GO_MolecularFunction-GOA_23.02.2017_10h01	G-protein coupled purinergic nucleotide receptor activity	6.36e-07	0.000484
GO:0045060	GO_BiologicalProcess-GOA_23.02.2017_10h01	negative thymic T cell selection	6.36e-07	0.000484
GO:0033003	GO_BiologicalProcess-GOA_23.02.2017_10h01	regulation of mast cell activation	6.63e-07	0.000504
GO:0048585	GO_BiologicalProcess-GOA_23.02.2017_10h01	negative regulation of response to stimulus	7.04e-07	0.000533
GO:0032733	GO_BiologicalProcess-GOA_23.02.2017_10h01	positive regulation of interleukin-10 production	7.4e-07	0.00056
GO:0001891	GO_CellularComponent-GOA_23.02.2017_10h01	phagocytic cup	7.71e-07	0.000583
GO:0050718	GO_BiologicalProcess-GOA_23.02.2017_10h01	positive regulation of interleukin-1 beta secretion	7.71e-07	0.000583
GO:1903532	GO_BiologicalProcess-GOA_23.02.2017_10h01	positive regulation of secretion by cell	7.75e-07	0.000585
GO:0070374	GO_BiologicalProcess-GOA_23.02.2017_10h01	positive regulation of ERK1 and ERK2 cascade	8.21e-07	0.000619
GO:0060402	GO_BiologicalProcess-GOA_23.02.2017_10h01	calcium ion transport into cytosol	8.34e-07	0.000628
GO:0008285	GO_BiologicalProcess-GOA_23.02.2017_10h01	negative regulation of cell proliferation	8.49e-07	0.000638
GO:0034121	GO_BiologicalProcess-GOA_23.02.2017_10h01	regulation of toll-like receptor signaling pathway	8.51e-07	0.000639
GO:0001776	GO_BiologicalProcess-GOA_23.02.2017_10h01	leukocyte homeostasis	8.69e-07	0.000651
GO:0009898	GO_CellularComponent-GOA_23.02.2017_10h01	cytoplasmic side of plasma membrane	8.87e-07	0.000665
GO:0043901	GO_BiologicalProcess-GOA_23.02.2017_10h01	negative regulation of multi-organism process	9.24e-07	0.000691
GO:0002714	GO_BiologicalProcess-GOA_23.02.2017_10h01	positive regulation of B cell mediated immunity	9.65e-07	0.000721
GO:0002891	GO_BiologicalProcess-GOA_23.02.2017_10h01	positive regulation of immunoglobulin mediated immune response	9.65e-07	0.000721
GO:0032735	GO_BiologicalProcess-GOA_23.02.2017_10h01	positive regulation of interleukin-12 production	9.65e-07	0.000721
GO:0032743	GO_BiologicalProcess-GOA_23.02.2017_10h01	positive regulation of interleukin-2 production	9.65e-07	0.000721
GO:0050690	GO_BiologicalProcess-GOA_23.02.2017_10h01	regulation of defense response to virus by virus	9.65e-07	0.000721
GO:0050704	GO_BiologicalProcess-GOA_23.02.2017_10h01	regulation of interleukin-1 secretion	9.65e-07	0.000721
GO:0002702	GO_BiologicalProcess-GOA_23.02.2017_10h01	positive regulation of production of molecular mediator of immune response	9.82e-07	0.000733
GO:0051209	GO_BiologicalProcess-GOA_23.02.2017_10h01	release of sequestered calcium ion into cytosol	9.97e-07	0.000743
GO:0051283	GO_BiologicalProcess-GOA_23.02.2017_10h01	negative regulation of sequestering of calcium ion	9.97e-07	0.000743
GO:0051222	GO_BiologicalProcess-GOA_23.02.2017_10h01	positive regulation of protein transport	1.03e-06	0.000766
GO:0001911	GO_BiologicalProcess-GOA_23.02.2017_10h01	negative regulation of leukocyte mediated cytotoxicity	1.04e-06	0.000771
GO:0002830	GO_BiologicalProcess-GOA_23.02.2017_10h01	positive regulation of type 2 immune response	1.04e-06	0.000771
GO:0051282	GO_BiologicalProcess-GOA_23.02.2017_10h01	regulation of sequestering of calcium ion	1.11e-06	0.000824
GO:0046977	GO_MolecularFunction-GOA_23.02.2017_10h01	TAP binding	1.17e-06	0.000865
GO:0072610	GO_BiologicalProcess-GOA_23.02.2017_10h01	interleukin-12 secretion	1.17e-06	0.000865
GO:2001179	GO_BiologicalProcess-GOA_23.02.2017_10h01	regulation of interleukin-10 secretion	1.17e-06	0.000865
GO:0042592	GO_BiologicalProcess-GOA_23.02.2017_10h01	homeostatic process	1.49e-06	0.00110291
GO:0050716	GO_BiologicalProcess-GOA_23.02.2017_10h01	positive regulation of interleukin-1 secretion	1.5e-06	0.00110653
GO:0051208	GO_BiologicalProcess-GOA_23.02.2017_10h01	sequestering of calcium ion	1.53e-06	0.00112557
KEGG:04621	KEGG_01.03.2017	NOD-like receptor signaling pathway	1.53e-06	0.00112592
KEGG:04662	KEGG_01.03.2017	B cell receptor signaling pathway	1.56e-06	0.00114534
GO:0045334	GO_CellularComponent-GOA_23.02.2017_10h01	clathrin-coated endocytic vesicle	1.56e-06	0.00114534
GO:0001916	GO_BiologicalProcess-GOA_23.02.2017_10h01	positive regulation of T cell mediated cytotoxicity	1.63e-06	0.0011931
GO:0050664	GO_MolecularFunction-GOA_23.02.2017_10h01	oxidoreductase activity, acting on NAD(P)H, oxygen as acceptor	1.63e-06	0.0011931
GO:0006874	GO_BiologicalProcess-GOA_23.02.2017_10h01	cellular calcium ion homeostasis	1.7e-06	0.00124424
GO:0030176	GO_CellularComponent-GOA_23.02.2017_10h01	integral component of endoplasmic reticulum membrane	1.71e-06	0.00125492
GO:0071396	GO_BiologicalProcess-GOA_23.02.2017_10h01	cellular response to lipid	1.73e-06	0.00126741
GO:0002260	GO_BiologicalProcess-GOA_23.02.2017_10h01	lymphocyte homeostasis	1.8e-06	0.00131073
GO:0051235	GO_BiologicalProcess-GOA_23.02.2017_10h01	maintenance of location	1.93e-06	0.00141008
GO:0043087	GO_BiologicalProcess-GOA_23.02.2017_10h01	regulation of GTPase activity	1.95e-06	0.00142194
GO:0002399	GO_BiologicalProcess-GOA_23.02.2017_10h01	MHC class II protein complex assembly	1.97e-06	0.00143198
GO:0002503	GO_BiologicalProcess-GOA_23.02.2017_10h01	peptide antigen assembly with MHC class II protein complex	1.97e-06	0.00143198
GO:0030885	GO_BiologicalProcess-GOA_23.02.2017_10h01	regulation of myeloid dendritic cell activation	1.97e-06	0.00143198
GO:0032010	GO_CellularComponent-GOA_23.02.2017_10h01	phagolysosome	1.97e-06	0.00143198
GO:0048248	GO_MolecularFunction-GOA_23.02.2017_10h01	CXCR3 chemokine receptor binding	1.97e-06	0.00143198
GO:2000566	GO_BiologicalProcess-GOA_23.02.2017_10h01	positive regulation of CD8-positive, alpha-beta T cell proliferation	1.97e-06	0.00143198
GO:2001188	GO_BiologicalProcess-GOA_23.02.2017_10h01	regulation of T cell activation via T cell receptor contact with antigen bound to MHC molecule on antigen presenting cell	1.97e-06	0.00143198
GO:0002711	GO_BiologicalProcess-GOA_23.02.2017_10h01	positive regulation of T cell mediated immunity	2.02e-06	0.00146628
GO:0002823	GO_BiologicalProcess-GOA_23.02.2017_10h01	negative regulation of adaptive immune response based on somatic recombination of immune receptors built from immunoglobulin superfamily domains	2.02e-06	0.00146628
GO:0097553	GO_BiologicalProcess-GOA_23.02.2017_10h01	calcium ion transmembrane import into cytosol	2.07e-06	0.00150231
GO:1902656	GO_BiologicalProcess-GOA_23.02.2017_10h01	calcium ion import into cytosol	2.07e-06	0.00150231
GO:0006897	GO_BiologicalProcess-GOA_23.02.2017_10h01	endocytosis	2.15e-06	0.00155409
GO:0045121	GO_CellularComponent-GOA_23.02.2017_10h01	membrane raft	2.16e-06	0.00156106
GO:0098857	GO_CellularComponent-GOA_23.02.2017_10h01	membrane microdomain	2.28e-06	0.0016464
GO:0002480	GO_BiologicalProcess-GOA_23.02.2017_10h01	antigen processing and presentation of exogenous peptide antigen via MHC class I, TAP-independent	2.28e-06	0.0016474
GO:0010820	GO_BiologicalProcess-GOA_23.02.2017_10h01	positive regulation of T cell chemotaxis	2.28e-06	0.0016474
GO:0072608	GO_BiologicalProcess-GOA_23.02.2017_10h01	interleukin-10 secretion	2.28e-06	0.0016474
GO:1902713	GO_BiologicalProcess-GOA_23.02.2017_10h01	regulation of interferon-gamma secretion	2.28e-06	0.0016474
GO:0032479	GO_BiologicalProcess-GOA_23.02.2017_10h01	regulation of type I interferon production	2.29e-06	0.00164879
GO:0032880	GO_BiologicalProcess-GOA_23.02.2017_10h01	regulation of protein localization	2.45e-06	0.00176273
GO:0045072	GO_BiologicalProcess-GOA_23.02.2017_10h01	regulation of interferon-gamma biosynthetic process	2.46e-06	0.00176527
GO:0072643	GO_BiologicalProcess-GOA_23.02.2017_10h01	interferon-gamma secretion	2.46e-06	0.00176527
GO:0030670	GO_CellularComponent-GOA_23.02.2017_10h01	phagocytic vesicle membrane	2.72e-06	0.001949
GO:0032606	GO_BiologicalProcess-GOA_23.02.2017_10h01	type I interferon production	2.79e-06	0.00199611
GO:0031227	GO_CellularComponent-GOA_23.02.2017_10h01	intrinsic component of endoplasmic reticulum membrane	2.85e-06	0.00203809
GO:0098562	GO_CellularComponent-GOA_23.02.2017_10h01	cytoplasmic side of membrane	3e-06	0.00214129
GO:0055074	GO_BiologicalProcess-GOA_23.02.2017_10h01	calcium ion homeostasis	3.06e-06	0.00218483
GO:0032732	GO_BiologicalProcess-GOA_23.02.2017_10h01	positive regulation of interleukin-1 production	3.17e-06	0.00225651
GO:0002279	GO_BiologicalProcess-GOA_23.02.2017_10h01	mast cell activation involved in immune response	3.25e-06	0.00231195
GO:0043303	GO_BiologicalProcess-GOA_23.02.2017_10h01	mast cell degranulation	3.25e-06	0.00231195
GO:0002828	GO_BiologicalProcess-GOA_23.02.2017_10h01	regulation of type 2 immune response	3.6e-06	0.00255421
GO:0002861	GO_BiologicalProcess-GOA_23.02.2017_10h01	regulation of inflammatory response to antigenic stimulus	3.6e-06	0.00255421
GO:0031342	GO_BiologicalProcess-GOA_23.02.2017_10h01	negative regulation of cell killing	3.61e-06	0.00255904
GO:0070234	GO_BiologicalProcess-GOA_23.02.2017_10h01	positive regulation of T cell apoptotic process	3.61e-06	0.00255904
GO:0007229	GO_BiologicalProcess-GOA_23.02.2017_10h01	integrin-mediated signaling pathway	3.73e-06	0.00264434
GO:0051047	GO_BiologicalProcess-GOA_23.02.2017_10h01	positive regulation of secretion	3.8e-06	0.00268577
GO:0002532	GO_BiologicalProcess-GOA_23.02.2017_10h01	production of molecular mediator involved in inflammatory response	3.88e-06	0.00273763
GO:0045123	GO_BiologicalProcess-GOA_23.02.2017_10h01	cellular extravasation	3.88e-06	0.00273763
GO:0050730	GO_BiologicalProcess-GOA_23.02.2017_10h01	regulation of peptidyl-tyrosine phosphorylation	3.97e-06	0.00280197
GO:0072507	GO_BiologicalProcess-GOA_23.02.2017_10h01	divalent inorganic cation homeostasis	4.09e-06	0.00287795
GO:0002676	GO_BiologicalProcess-GOA_23.02.2017_10h01	regulation of chronic inflammatory response	4.1e-06	0.00288364
GO:0016175	GO_MolecularFunction-GOA_23.02.2017_10h01	superoxide-generating NADPH oxidase activity	4.1e-06	0.00288364
GO:0044437	GO_CellularComponent-GOA_23.02.2017_10h01	vacuolar part	4.11e-06	0.00288381
GO:1904951	GO_BiologicalProcess-GOA_23.02.2017_10h01	positive regulation of establishment of protein localization	4.24e-06	0.00297434
GO:0002548	GO_BiologicalProcess-GOA_23.02.2017_10h01	monocyte chemotaxis	4.3e-06	0.00300993
KEGG:04623	KEGG_01.03.2017	Cytosolic DNA-sensing pathway	4.3e-06	0.00300993
GO:0002448	GO_BiologicalProcess-GOA_23.02.2017_10h01	mast cell mediated immunity	4.6e-06	0.00321842
GO:0044440	GO_CellularComponent-GOA_23.02.2017_10h01	endosomal part	4.83e-06	0.0033723
GO:0002223	GO_BiologicalProcess-GOA_23.02.2017_10h01	stimulatory C-type lectin receptor signaling pathway	4.91e-06	0.00342203
GO:0072503	GO_BiologicalProcess-GOA_23.02.2017_10h01	cellular divalent inorganic cation homeostasis	4.95e-06	0.00344261
GO:0042277	GO_MolecularFunction-GOA_23.02.2017_10h01	peptide binding	5.26e-06	0.00365299
GO:0051049	GO_BiologicalProcess-GOA_23.02.2017_10h01	regulation of transport	5.69e-06	0.00395229
GO:0002501	GO_BiologicalProcess-GOA_23.02.2017_10h01	peptide antigen assembly with MHC protein complex	5.79e-06	0.00400723
GO:2000503	GO_BiologicalProcess-GOA_23.02.2017_10h01	positive regulation of natural killer cell chemotaxis	5.79e-06	0.00400723
GO:0010562	GO_BiologicalProcess-GOA_23.02.2017_10h01	positive regulation of phosphorus metabolic process	5.79e-06	0.00401294
GO:0045937	GO_BiologicalProcess-GOA_23.02.2017_10h01	positive regulation of phosphate metabolic process	5.79e-06	0.00401294
GO:0002220	GO_BiologicalProcess-GOA_23.02.2017_10h01	innate immune response activating cell surface receptor signaling pathway	5.88e-06	0.00406573
GO:0033006	GO_BiologicalProcess-GOA_23.02.2017_10h01	regulation of mast cell activation involved in immune response	6.05e-06	0.0041759
GO:0043304	GO_BiologicalProcess-GOA_23.02.2017_10h01	regulation of mast cell degranulation	6.05e-06	0.0041759
GO:0045622	GO_BiologicalProcess-GOA_23.02.2017_10h01	regulation of T-helper cell differentiation	6.05e-06	0.0041759
GO:0019885	GO_BiologicalProcess-GOA_23.02.2017_10h01	antigen processing and presentation of endogenous peptide antigen via MHC class I	6.89e-06	0.00474432
GO:0045953	GO_BiologicalProcess-GOA_23.02.2017_10h01	negative regulation of natural killer cell mediated cytotoxicity	6.89e-06	0.00474432
GO:0030136	GO_CellularComponent-GOA_23.02.2017_10h01	clathrin-coated vesicle	7.47e-06	0.00513336
GO:0031234	GO_CellularComponent-GOA_23.02.2017_10h01	extrinsic component of cytoplasmic side of plasma membrane	7.49e-06	0.00513642
GO:0050848	GO_BiologicalProcess-GOA_23.02.2017_10h01	regulation of calcium-mediated signaling	7.47e-06	0.00513959
GO:0032731	GO_BiologicalProcess-GOA_23.02.2017_10h01	positive regulation of interleukin-1 beta production	7.72e-06	0.00529035
GO:0001959	GO_BiologicalProcess-GOA_23.02.2017_10h01	regulation of cytokine-mediated signaling pathway	8e-06	0.00546868
GO:0010008	GO_CellularComponent-GOA_23.02.2017_10h01	endosome membrane	8.05e-06	0.00549885
GO:0051238	GO_BiologicalProcess-GOA_23.02.2017_10h01	sequestering of metal ion	8.36e-06	0.00570165
GO:0002920	GO_BiologicalProcess-GOA_23.02.2017_10h01	regulation of humoral immune response	8.8e-06	0.00599215
GO:0014066	GO_BiologicalProcess-GOA_23.02.2017_10h01	regulation of phosphatidylinositol 3-kinase signaling	9.37e-06	0.00636848
GO:0051048	GO_BiologicalProcess-GOA_23.02.2017_10h01	negative regulation of secretion	9.5e-06	0.00645153
GO:0045595	GO_BiologicalProcess-GOA_23.02.2017_10h01	regulation of cell differentiation	9.57e-06	0.00648524
GO:0032612	GO_BiologicalProcess-GOA_23.02.2017_10h01	interleukin-1 production	9.84e-06	0.00665914
GO:0032677	GO_BiologicalProcess-GOA_23.02.2017_10h01	regulation of interleukin-8 production	9.84e-06	0.00665914
GO:0045655	GO_BiologicalProcess-GOA_23.02.2017_10h01	regulation of monocyte differentiation	9.89e-06	0.00668655
GO:0002792	GO_BiologicalProcess-GOA_23.02.2017_10h01	negative regulation of peptide secretion	9.92e-06	0.00669736
GO:0006468	GO_BiologicalProcess-GOA_23.02.2017_10h01	protein phosphorylation	1.03e-05	0.00695991
GO:0043029	GO_BiologicalProcess-GOA_23.02.2017_10h01	T cell homeostasis	1.04e-05	0.00701356
GO:0014065	GO_BiologicalProcess-GOA_23.02.2017_10h01	phosphatidylinositol 3-kinase signaling	1.06e-05	0.00710105
GO:0001771	GO_BiologicalProcess-GOA_23.02.2017_10h01	immunological synapse formation	1.1e-05	0.00735228
GO:0002863	GO_BiologicalProcess-GOA_23.02.2017_10h01	positive regulation of inflammatory response to antigenic stimulus	1.1e-05	0.00735228
GO:0032740	GO_BiologicalProcess-GOA_23.02.2017_10h01	positive regulation of interleukin-17 production	1.1e-05	0.00735228
GO:0032823	GO_BiologicalProcess-GOA_23.02.2017_10h01	regulation of natural killer cell differentiation	1.1e-05	0.00735228
GO:0070820	GO_CellularComponent-GOA_23.02.2017_10h01	tertiary granule	1.14e-05	0.00760586
GO:0032611	GO_BiologicalProcess-GOA_23.02.2017_10h01	interleukin-1 beta production	1.19e-05	0.00796456
GO:0046006	GO_BiologicalProcess-GOA_23.02.2017_10h01	regulation of activated T cell proliferation	1.25e-05	0.00832212
GO:0071675	GO_BiologicalProcess-GOA_23.02.2017_10h01	regulation of mononuclear cell migration	1.25e-05	0.00832212
GO:0060759	GO_BiologicalProcess-GOA_23.02.2017_10h01	regulation of response to cytokine stimulus	1.27e-05	0.00850192
GO:0002666	GO_BiologicalProcess-GOA_23.02.2017_10h01	positive regulation of T cell tolerance induction	1.32e-05	0.00881881
GO:2001182	GO_BiologicalProcess-GOA_23.02.2017_10h01	regulation of interleukin-12 secretion	1.32e-05	0.00881881
GO:0001562	GO_BiologicalProcess-GOA_23.02.2017_10h01	response to protozoan	1.33e-05	0.00885215
GO:0001614	GO_MolecularFunction-GOA_23.02.2017_10h01	purinergic nucleotide receptor activity	1.33e-05	0.00885215
GO:0001779	GO_BiologicalProcess-GOA_23.02.2017_10h01	natural killer cell differentiation	1.33e-05	0.00885215
GO:0016502	GO_MolecularFunction-GOA_23.02.2017_10h01	nucleotide receptor activity	1.33e-05	0.00885215
GO:0051051	GO_BiologicalProcess-GOA_23.02.2017_10h01	negative regulation of transport	1.37e-05	0.00909132
GO:0002102	GO_CellularComponent-GOA_23.02.2017_10h01	podosome	1.52e-05	0.010063
GO:0070229	GO_BiologicalProcess-GOA_23.02.2017_10h01	negative regulation of lymphocyte apoptotic process	1.52e-05	0.010063
GO:1902624	GO_BiologicalProcess-GOA_23.02.2017_10h01	positive regulation of neutrophil migration	1.52e-05	0.010063
GO:0038061	GO_BiologicalProcess-GOA_23.02.2017_10h01	NIK/NF-kappaB signaling	1.55e-05	0.0102915
GO:0048015	GO_BiologicalProcess-GOA_23.02.2017_10h01	phosphatidylinositol-mediated signaling	1.57e-05	0.0103462
GO:0032652	GO_BiologicalProcess-GOA_23.02.2017_10h01	regulation of interleukin-1 production	1.59e-05	0.0104949
GO:0002774	GO_BiologicalProcess-GOA_23.02.2017_10h01	Fc receptor mediated inhibitory signaling pathway	1.6e-05	0.0105522
GO:0004911	GO_MolecularFunction-GOA_23.02.2017_10h01	interleukin-2 receptor activity	1.6e-05	0.0105522
GO:0019976	GO_MolecularFunction-GOA_23.02.2017_10h01	interleukin-2 binding	1.6e-05	0.0105522
GO:0032829	GO_BiologicalProcess-GOA_23.02.2017_10h01	regulation of CD4-positive, CD25-positive, alpha-beta regulatory T cell differentiation	1.6e-05	0.0105522
GO:0032831	GO_BiologicalProcess-GOA_23.02.2017_10h01	positive regulation of CD4-positive, CD25-positive, alpha-beta regulatory T cell differentiation	1.6e-05	0.0105522
GO:0071613	GO_BiologicalProcess-GOA_23.02.2017_10h01	granzyme B production	1.6e-05	0.0105522
GO:0071661	GO_BiologicalProcess-GOA_23.02.2017_10h01	regulation of granzyme B production	1.6e-05	0.0105522
GO:0071663	GO_BiologicalProcess-GOA_23.02.2017_10h01	positive regulation of granzyme B production	1.6e-05	0.0105522
GO:2001183	GO_BiologicalProcess-GOA_23.02.2017_10h01	negative regulation of interleukin-12 secretion	1.6e-05	0.0105522
GO:0042803	GO_MolecularFunction-GOA_23.02.2017_10h01	protein homodimerization activity	1.68e-05	0.0110403
GO:0042802	GO_MolecularFunction-GOA_23.02.2017_10h01	identical protein binding	1.68e-05	0.0110693
GO:0032651	GO_BiologicalProcess-GOA_23.02.2017_10h01	regulation of interleukin-1 beta production	1.75e-05	0.0115113
GO:0002719	GO_BiologicalProcess-GOA_23.02.2017_10h01	negative regulation of cytokine production involved in immune response	1.76e-05	0.0115457
GO:0035588	GO_BiologicalProcess-GOA_23.02.2017_10h01	G-protein coupled purinergic receptor signaling pathway	1.76e-05	0.0115457
GO:0035590	GO_BiologicalProcess-GOA_23.02.2017_10h01	purinergic nucleotide receptor signaling pathway	1.76e-05	0.0115457
KEGG:04666	KEGG_01.03.2017	Fc gamma R-mediated phagocytosis	1.83e-05	0.0119479
GO:0070821	GO_CellularComponent-GOA_23.02.2017_10h01	tertiary granule membrane	1.84e-05	0.0119917
GO:0034142	GO_BiologicalProcess-GOA_23.02.2017_10h01	toll-like receptor 4 signaling pathway	1.87e-05	0.0121924
GO:0042092	GO_BiologicalProcess-GOA_23.02.2017_10h01	type 2 immune response	1.87e-05	0.0121924
GO:0051924	GO_BiologicalProcess-GOA_23.02.2017_10h01	regulation of calcium ion transport	1.88e-05	0.0122071
GO:0038094	GO_BiologicalProcess-GOA_23.02.2017_10h01	Fc-gamma receptor signaling pathway	1.99e-05	0.0129038
GO:0048017	GO_BiologicalProcess-GOA_23.02.2017_10h01	inositol lipid-mediated signaling	1.99e-05	0.012915
GO:0032648	GO_BiologicalProcess-GOA_23.02.2017_10h01	regulation of interferon-beta production	2.07e-05	0.0134036
GO:0051174	GO_BiologicalProcess-GOA_23.02.2017_10h01	regulation of phosphorus metabolic process	2.17e-05	0.0140519
GO:1903531	GO_BiologicalProcess-GOA_23.02.2017_10h01	negative regulation of secretion by cell	2.26e-05	0.0145773
GO:0002431	GO_BiologicalProcess-GOA_23.02.2017_10h01	Fc receptor mediated stimulatory signaling pathway	2.29e-05	0.01477
GO:0002230	GO_BiologicalProcess-GOA_23.02.2017_10h01	positive regulation of defense response to virus by host	2.3e-05	0.0148143
GO:0046636	GO_BiologicalProcess-GOA_23.02.2017_10h01	negative regulation of alpha-beta T cell activation	2.3e-05	0.0148143
GO:0070230	GO_BiologicalProcess-GOA_23.02.2017_10h01	positive regulation of lymphocyte apoptotic process	2.3e-05	0.0148143
GO:0032637	GO_BiologicalProcess-GOA_23.02.2017_10h01	interleukin-8 production	2.32e-05	0.0149386
GO:0032695	GO_BiologicalProcess-GOA_23.02.2017_10h01	negative regulation of interleukin-12 production	2.45e-05	0.0157402
GO:0045589	GO_BiologicalProcess-GOA_23.02.2017_10h01	regulation of regulatory T cell differentiation	2.45e-05	0.0157402
GO:0046629	GO_BiologicalProcess-GOA_23.02.2017_10h01	gamma-delta T cell activation	2.45e-05	0.0157402
GO:0050855	GO_BiologicalProcess-GOA_23.02.2017_10h01	regulation of B cell receptor signaling pathway	2.45e-05	0.0157402
GO:0007259	GO_BiologicalProcess-GOA_23.02.2017_10h01	JAK-STAT cascade	2.57e-05	0.0164934
GO:0097696	GO_BiologicalProcess-GOA_23.02.2017_10h01	STAT cascade	2.57e-05	0.0164934
GO:0050871	GO_BiologicalProcess-GOA_23.02.2017_10h01	positive regulation of B cell activation	2.58e-05	0.016539
GO:0045591	GO_BiologicalProcess-GOA_23.02.2017_10h01	positive regulation of regulatory T cell differentiation	2.6e-05	0.0165842
GO:2000501	GO_BiologicalProcess-GOA_23.02.2017_10h01	regulation of natural killer cell chemotaxis	2.6e-05	0.0165842
GO:0050709	GO_BiologicalProcess-GOA_23.02.2017_10h01	negative regulation of protein secretion	2.64e-05	0.016851
GO:0005765	GO_CellularComponent-GOA_23.02.2017_10h01	lysosomal membrane	2.74e-05	0.017457
GO:0098852	GO_CellularComponent-GOA_23.02.2017_10h01	lytic vacuole membrane	2.74e-05	0.017457
GO:0050691	GO_BiologicalProcess-GOA_23.02.2017_10h01	regulation of defense response to virus by host	2.78e-05	0.0176664
GO:2000108	GO_BiologicalProcess-GOA_23.02.2017_10h01	positive regulation of leukocyte apoptotic process	2.78e-05	0.0176664
GO:0032608	GO_BiologicalProcess-GOA_23.02.2017_10h01	interferon-beta production	2.84e-05	0.0180221
GO:0050798	GO_BiologicalProcess-GOA_23.02.2017_10h01	activated T cell proliferation	2.84e-05	0.0180221
GO:1903556	GO_BiologicalProcess-GOA_23.02.2017_10h01	negative regulation of tumor necrosis factor superfamily cytokine production	2.84e-05	0.0180221
KEGG:04610	KEGG_01.03.2017	Complement and coagulation cascades	2.92e-05	0.018493
GO:1901701	GO_BiologicalProcess-GOA_23.02.2017_10h01	cellular response to oxygen-containing compound	2.93e-05	0.018544
GO:0002544	GO_BiologicalProcess-GOA_23.02.2017_10h01	chronic inflammatory response	2.96e-05	0.0187233
GO:2000482	GO_BiologicalProcess-GOA_23.02.2017_10h01	regulation of interleukin-8 secretion	2.96e-05	0.0187233
GO:0060205	GO_CellularComponent-GOA_23.02.2017_10h01	cytoplasmic vesicle lumen	2.98e-05	0.0187945
GO:0098589	GO_CellularComponent-GOA_23.02.2017_10h01	membrane region	3.04e-05	0.0191387
GO:0035579	GO_CellularComponent-GOA_23.02.2017_10h01	specific granule membrane	3.04e-05	0.0191513
GO:0031983	GO_CellularComponent-GOA_23.02.2017_10h01	vesicle lumen	3.11e-05	0.0195271
KEGG:04670	KEGG_01.03.2017	Leukocyte transendothelial migration	3.16e-05	0.0197865
GO:0005768	GO_CellularComponent-GOA_23.02.2017_10h01	endosome	3.18e-05	0.019918
GO:0042581	GO_CellularComponent-GOA_23.02.2017_10h01	specific granule	3.24e-05	0.0202466
GO:0045638	GO_BiologicalProcess-GOA_23.02.2017_10h01	negative regulation of myeloid cell differentiation	3.26e-05	0.0203388
GO:0016814	GO_MolecularFunction-GOA_23.02.2017_10h01	hydrolase activity, acting on carbon-nitrogen (but not peptide) bonds, in cyclic amidines	3.35e-05	0.0208825
GO:0002418	GO_BiologicalProcess-GOA_23.02.2017_10h01	immune response to tumor cell	3.49e-05	0.021722
GO:0002710	GO_BiologicalProcess-GOA_23.02.2017_10h01	negative regulation of T cell mediated immunity	3.49e-05	0.021722
GO:0002827	GO_BiologicalProcess-GOA_23.02.2017_10h01	positive regulation of T-helper 1 type immune response	3.49e-05	0.021722
GO:0030889	GO_BiologicalProcess-GOA_23.02.2017_10h01	negative regulation of B cell proliferation	3.49e-05	0.021722
GO:0051044	GO_BiologicalProcess-GOA_23.02.2017_10h01	positive regulation of membrane protein ectodomain proteolysis	3.49e-05	0.021722
GO:0045670	GO_BiologicalProcess-GOA_23.02.2017_10h01	regulation of osteoclast differentiation	3.54e-05	0.021971
GO:0046427	GO_BiologicalProcess-GOA_23.02.2017_10h01	positive regulation of JAK-STAT cascade	3.64e-05	0.022542
GO:1904894	GO_BiologicalProcess-GOA_23.02.2017_10h01	positive regulation of STAT cascade	3.64e-05	0.022542
GO:0000165	GO_BiologicalProcess-GOA_23.02.2017_10h01	MAPK cascade	3.74e-05	0.023143
GO:1903305	GO_BiologicalProcess-GOA_23.02.2017_10h01	regulation of regulated secretory pathway	3.76e-05	0.0232069
GO:0005031	GO_MolecularFunction-GOA_23.02.2017_10h01	tumor necrosis factor-activated receptor activity	3.77e-05	0.0232584
GO:0005035	GO_MolecularFunction-GOA_23.02.2017_10h01	death receptor activity	3.77e-05	0.0232584
GO:0035586	GO_MolecularFunction-GOA_23.02.2017_10h01	purinergic receptor activity	3.77e-05	0.0232584
GO:0032757	GO_BiologicalProcess-GOA_23.02.2017_10h01	positive regulation of interleukin-8 production	3.83e-05	0.0236178
GO:0032418	GO_BiologicalProcess-GOA_23.02.2017_10h01	lysosome localization	4.01e-05	0.0246383
GO:0002755	GO_BiologicalProcess-GOA_23.02.2017_10h01	MyD88-dependent toll-like receptor signaling pathway	4.02e-05	0.0246837
GO:0030224	GO_BiologicalProcess-GOA_23.02.2017_10h01	monocyte differentiation	4.02e-05	0.0246837
GO:1903131	GO_BiologicalProcess-GOA_23.02.2017_10h01	mononuclear cell differentiation	4.02e-05	0.0246837
GO:0002673	GO_BiologicalProcess-GOA_23.02.2017_10h01	regulation of acute inflammatory response	4.05e-05	0.0248185
GO:2000021	GO_BiologicalProcess-GOA_23.02.2017_10h01	regulation of ion homeostasis	4.41e-05	0.0269651
GO:0032813	GO_MolecularFunction-GOA_23.02.2017_10h01	tumor necrosis factor receptor superfamily binding	4.43e-05	0.0270806
GO:0032602	GO_BiologicalProcess-GOA_23.02.2017_10h01	chemokine production	4.5e-05	0.027456
GO:0002249	GO_BiologicalProcess-GOA_23.02.2017_10h01	lymphocyte anergy	4.58e-05	0.0278817
GO:0002420	GO_BiologicalProcess-GOA_23.02.2017_10h01	natural killer cell mediated cytotoxicity directed against tumor cell target	4.58e-05	0.0278817
GO:0002423	GO_BiologicalProcess-GOA_23.02.2017_10h01	natural killer cell mediated immune response to tumor cell	4.58e-05	0.0278817
GO:0002645	GO_BiologicalProcess-GOA_23.02.2017_10h01	positive regulation of tolerance induction	4.58e-05	0.0278817
GO:0002667	GO_BiologicalProcess-GOA_23.02.2017_10h01	regulation of T cell anergy	4.58e-05	0.0278817
GO:0002855	GO_BiologicalProcess-GOA_23.02.2017_10h01	regulation of natural killer cell mediated immune response to tumor cell	4.58e-05	0.0278817
GO:0002858	GO_BiologicalProcess-GOA_23.02.2017_10h01	regulation of natural killer cell mediated cytotoxicity directed against tumor cell target	4.58e-05	0.0278817
GO:0002870	GO_BiologicalProcess-GOA_23.02.2017_10h01	T cell anergy	4.58e-05	0.0278817
GO:0002883	GO_BiologicalProcess-GOA_23.02.2017_10h01	regulation of hypersensitivity	4.58e-05	0.0278817
GO:0002911	GO_BiologicalProcess-GOA_23.02.2017_10h01	regulation of lymphocyte anergy	4.58e-05	0.0278817
GO:0070669	GO_BiologicalProcess-GOA_23.02.2017_10h01	response to interleukin-2	4.58e-05	0.0278817
GO:0030183	GO_BiologicalProcess-GOA_23.02.2017_10h01	B cell differentiation	4.84e-05	0.02942
KEGG:04210	KEGG_01.03.2017	Apoptosis	4.86e-05	0.0294736
GO:0071622	GO_BiologicalProcess-GOA_23.02.2017_10h01	regulation of granulocyte chemotaxis	5.11e-05	0.0308919
KEGG:04664	KEGG_01.03.2017	Fc epsilon RI signaling pathway	5.1e-05	0.0309129
GO:0006875	GO_BiologicalProcess-GOA_23.02.2017_10h01	cellular metal ion homeostasis	5.53e-05	0.0334086
GO:0019220	GO_BiologicalProcess-GOA_23.02.2017_10h01	regulation of phosphate metabolic process	5.69e-05	0.0342742
GO:0032715	GO_BiologicalProcess-GOA_23.02.2017_10h01	negative regulation of interleukin-6 production	5.69e-05	0.0342833
GO:0050850	GO_BiologicalProcess-GOA_23.02.2017_10h01	positive regulation of calcium-mediated signaling	5.69e-05	0.0342833
GO:1902622	GO_BiologicalProcess-GOA_23.02.2017_10h01	regulation of neutrophil migration	5.69e-05	0.0342833
GO:0032270	GO_BiologicalProcess-GOA_23.02.2017_10h01	positive regulation of cellular protein metabolic process	5.98e-05	0.0359371
GO:0002678	GO_BiologicalProcess-GOA_23.02.2017_10h01	positive regulation of chronic inflammatory response	6.28e-05	0.0377061
GO:0046979	GO_MolecularFunction-GOA_23.02.2017_10h01	TAP2 binding	6.28e-05	0.0377061
GO:2000110	GO_BiologicalProcess-GOA_23.02.2017_10h01	negative regulation of macrophage apoptotic process	6.28e-05	0.0377061
GO:0031334	GO_BiologicalProcess-GOA_23.02.2017_10h01	positive regulation of protein complex assembly	6.39e-05	0.038273
GO:0032816	GO_BiologicalProcess-GOA_23.02.2017_10h01	positive regulation of natural killer cell activation	6.57e-05	0.0392862
GO:0045063	GO_BiologicalProcess-GOA_23.02.2017_10h01	T-helper 1 cell differentiation	6.57e-05	0.0392862
GO:0072677	GO_BiologicalProcess-GOA_23.02.2017_10h01	eosinophil migration	6.57e-05	0.0392862
KEGG:05134	KEGG_01.03.2017	Legionellosis	6.71e-05	0.0399332
GO:0043066	GO_BiologicalProcess-GOA_23.02.2017_10h01	negative regulation of apoptotic process	6.69e-05	0.0399358
GO:0002720	GO_BiologicalProcess-GOA_23.02.2017_10h01	positive regulation of cytokine production involved in immune response	6.71e-05	0.039981
GO:0015026	GO_MolecularFunction-GOA_23.02.2017_10h01	coreceptor activity	6.71e-05	0.039981
GO:0050853	GO_BiologicalProcess-GOA_23.02.2017_10h01	B cell receptor signaling pathway	7.01e-05	0.0416176
GO:0050764	GO_BiologicalProcess-GOA_23.02.2017_10h01	regulation of phagocytosis	7.21e-05	0.0427575
GO:0002579	GO_BiologicalProcess-GOA_23.02.2017_10h01	positive regulation of antigen processing and presentation	7.48e-05	0.0442705
GO:0043020	GO_CellularComponent-GOA_23.02.2017_10h01	NADPH oxidase complex	7.48e-05	0.0442705
GO:0045059	GO_BiologicalProcess-GOA_23.02.2017_10h01	positive thymic T cell selection	7.48e-05	0.0442705
GO:0046007	GO_BiologicalProcess-GOA_23.02.2017_10h01	negative regulation of activated T cell proliferation	7.48e-05	0.0442705
GO:0043069	GO_BiologicalProcess-GOA_23.02.2017_10h01	negative regulation of programmed cell death	7.83e-05	0.0462539
GO:0030890	GO_BiologicalProcess-GOA_23.02.2017_10h01	positive regulation of B cell proliferation	7.88e-05	0.0464708
GO:0032755	GO_BiologicalProcess-GOA_23.02.2017_10h01	positive regulation of interleukin-6 production	8.06e-05	0.0474666
